# Supplementary material for: Comparison of gene expression response to neutron and x-ray irradiation using mouse blood
Source: BMC Genomics. 2017 Jan 3;18:2. doi: 10.1186/s12864-016-3436-1 (PMC5210311; doi:10.1186/s12864-016-3436-1)
Supplement: Additional file 1: — Excel file with 8 tabs containing a summary of all the differentially expressed genes by assay time and radiation type and dose. (XLSX 1628 kb) [file 12864_2016_3436_MOESM1_ESM.xlsx]

## Sheet: X1d1
Description of the problem:
Number of classes: 2
Number of genes used for random variance estimation: 22431
Number of genes that passed filtering criteria: 13805
Type of univariate test used: Two-sample T-test (with random variance model)
Class variable : Dose_X1d1
Random variance model parameters: a= 1.73038 , b= 4.69343 , Kolmogorov-Smirnov statistic= 0.01871
Exact permutation p-values for significant genes were computed based on 462 available permutations
Nominal significance level of each univariate test: 0.001
Genes which are differentially expressed among classes:
Number of genes significant at 0.001 level of the univariate test: 765
Table 1 - Sorted by p-value of the univariate test.
Class 1: 1; Class 2: C.
The first 765 genes are significant at the nominal 0.001 level of the univariate test
DOSEX1d1	Parametricp-value	FDR	Permutationp-value	Geom mean of intensities in class 1	Geom mean of intensities in class 2	Fold-change	UniqueID	Symbol	Name	EntrezID	DefinedGenelist
1	< 1e-07	< 1e-07	0.012987	46.86	233.17	0.2	A_55_P2165790	Siglech	sialic acid binding Ig-like lectin H	233274
2	2e-07	0.00092	0.012987	144.72	33.53	4.32	A_55_P2429225	Psrc1	proline/serine-rich coiled-coil 1	56742
3	2e-07	0.00092	0.012987	4017.57	14463.3	0.28	A_55_P2083988	Lmo2	LIM domain only 2	16909
4	4e-07	0.00138	0.012987	1098.24	7084.25	0.16	A_51_P240453	Nusap1	nucleolar and spindle associated protein 1	108907
5	5e-07	0.00138	0.012987	345.19	3146.57	0.11	A_55_P2050508	Spta1
6	7e-07	0.00161	0.012987	191.52	53.93	3.55	A_55_P2150953	Gm4827	predicted gene 4827	224180
7	1e-06	0.00173	0.012987	191.33	63.09	3.03	A_55_P2003393	LOC102637409
8	1.1e-06	0.00173	0.012987	2537.46	6352.96	0.4	A_55_P2019814	Rnf20	ring finger protein 20	109331
9	1.3e-06	0.00173	0.012987	375.01	123.61	3.03	A_51_P260683	Rgs1	regulator of G-protein signaling 1	50778
10	1.4e-06	0.00173	0.012987	627.03	3146.92	0.2	A_51_P435251	Cul4a	cullin 4A	99375	Nucleotide excision repair, Ubiquitin mediated proteolysis
11	1.5e-06	0.00173	0.012987	45705.3	146638	0.31	A_51_P447976	Fam46c	family with sequence similarity 46, member C	74645
12	1.5e-06	0.00173	0.012987	2559.08	9068.51	0.28	A_52_P450934	Paqr9	progestin and adipoQ receptor family member IX	75552
13	1.8e-06	0.00174	0.012987	2138.5	9876.05	0.22	A_51_P148314	Fam117a	family with sequence similarity 117, member A	215512
14	1.9e-06	0.00174	0.012987	35591.8	99116.2	0.36	A_52_P244193	Cd24a	CD24a antigen	12484
15	2e-06	0.00174	0.012987	1165.61	3555.42	0.33	A_51_P258698	Phf8	PHD finger protein 8	320595
16	2.1e-06	0.00174	0.012987	1463.25	8288.85	0.18	A_52_P116006	Gda	guanine deaminase	14544	Metabolic pathways, Purine metabolism
17	2.4e-06	0.00174	0.012987	12704.3	48193.8	0.26	A_55_P1972128	Ccndbp1	cyclin D-type binding-protein 1	17151
18	2.4e-06	0.00174	0.012987	573.44	174.92	3.28	A_51_P358722	Lancl3	LanC lantibiotic synthetase component C-like 3 (bacterial)	236285
19	2.4e-06	0.00174	0.012987	1283.73	409.03	3.14	A_55_P2016114	Fasl	Fas ligand (TNF superfamily, member 6)	14103	AKT Signaling Pathway, Antigen Dependent B Cell Activation, Bystander B Cell Activation, CTL mediated immune response against target cells , FAS signaling pathway ( CD95 ), HIV Induced T Cell Apoptosis, HIV-I Nef: negative effector of Fas and TNF, IL-2 Receptor Beta Chain in T cell Activation, Keratinocyte Differentiation, PTEN dependent cell cycle arrest and apoptosis, Regulation of transcriptio…
20	2.8e-06	0.0018	0.012987	4273.71	1597.64	2.68	A_55_P2035613	Tmbim1	transmembrane BAX inhibitor motif containing 1	69660
21	2.9e-06	0.0018	0.012987	1149.1	522.74	2.2	A_52_P612803	Ccng1	cyclin G1	12450	p53 signaling pathway
22	3.3e-06	0.0018	0.012987	1333.66	6829.5	0.2	A_52_P169901	Slc25a51
23	3.4e-06	0.0018	0.012987	333.58	111.42	2.99	A_55_P2041961	Bmp2	bone morphogenetic protein 2	12156	Basal cell carcinoma, Cytokine-cytokine receptor interaction, Hedgehog signaling pathway, Pathways in cancer, TGF-beta signaling pathway
24	3.4e-06	0.0018	0.012987	9922.69	3858.98	2.57	A_52_P240542	Id2	inhibitor of DNA binding 2	15902	TGF-beta signaling pathway
25	3.5e-06	0.0018	0.012987	4344.15	19262.1	0.23	A_55_P1970154	Rnf10
26	3.8e-06	0.0018	0.012987	94.57	324	0.29	A_55_P2216976	D13Ertd608e	DNA segment, Chr 13, ERATO Doi 608, expressed	52673
27	4e-06	0.0018	0.012987	301.6	693.94	0.43	A_51_P143682	Zfp318	zinc finger protein 318	57908
28	4e-06	0.0018	0.012987	809.53	269.66	3	A_51_P234956	Xcl1	chemokine (C motif) ligand 1	16963	Chemokine signaling pathway, Cytokine-cytokine receptor interaction
29	4.2e-06	0.0018	0.012987	889.82	390.66	2.28	A_55_P2057528	Arl4d	ADP-ribosylation factor-like 4D	80981
30	4.2e-06	0.0018	0.012987	26606.5	113390	0.23	A_51_P499061	Ube2o	ubiquitin-conjugating enzyme E2O	217342	Ubiquitin mediated proteolysis
31	4.2e-06	0.0018	0.012987	4733.37	1430.85	3.31	A_55_P1962209	Cxcr6	chemokine (C-X-C motif) receptor 6	80901	Chemokine signaling pathway, Cytokine-cytokine receptor interaction
32	4.2e-06	0.0018	0.012987	350.47	42.17	8.31	A_51_P363947	Cdkn1a	cyclin-dependent kinase inhibitor 1A (P21)	12575	ATM Signaling Pathway, Cell Cycle: G1/S Check Point , Cell Cycle: G2/M Checkpoint, Cyclins and Cell Cycle Regulation, Effects of calcineurin in Keratinocyte Differentiation, Erythropoietin mediated neuroprotection through NF-kB, Influence of Ras and Rho proteins on G1 to S Transition, p53 Signaling Pathway, Bladder cancer, Cell cycle, Chronic myeloid leukemia, ErbB signaling pathway, Glioma, Hepa…
33	4.3e-06	0.0018	0.012987	49527	149588	0.33	A_52_P401640	Bpgm	2,3-bisphosphoglycerate mutase	12183	Glycolysis / Gluconeogenesis, Metabolic pathways
34	4.6e-06	0.0018	0.012987	1163.27	3090.55	0.38	A_55_P2022094	Mta3	metastasis associated 3	116871	Downregulated of MTA-3 in ER-negative Breast Tumors
35	4.7e-06	0.0018	0.012987	141.4	42.74	3.31	A_55_P2154124	A_55_P2154124
36	4.7e-06	0.0018	0.012987	1473.76	640.99	2.3	A_55_P2062213	Tmem41a	transmembrane protein 41a	66664
37	4.9e-06	0.00183	0.012987	3997.82	10653	0.38	A_52_P658034	Tspyl1	testis-specific protein, Y-encoded-like 1	22110
38	5.2e-06	0.00184	0.012987	1161.66	5628.53	0.21	A_51_P205968	Snx15	sorting nexin 15	69024
39	5.2e-06	0.00184	0.012987	18850.4	50804.2	0.37	A_55_P2020552	Iscu	IscU iron-sulfur cluster scaffold homolog (E. coli)	66383
40	5.5e-06	0.0019	0.012987	1475.78	3407.13	0.43	A_55_P1971729	Cr2	complement receptor 2	12902	B Lymphocyte Cell Surface Molecules, B cell receptor signaling pathway, Complement and coagulation cascades, Hematopoietic cell lineage
41	5.9e-06	0.00193	0.012987	881.16	256.39	3.44	A_55_P1966644	Trpc6	transient receptor potential cation channel, subfamily C, member 6	22068
42	6e-06	0.00193	0.012987	14833	51170.5	0.29	A_52_P246749	Ghitm	growth hormone inducible transmembrane protein	66092
43	6e-06	0.00193	0.012987	853.4	293.15	2.91	A_55_P2239317	Afap1l1	actin filament associated protein 1-like 1	106877
44	6.2e-06	0.00193	0.012987	140.69	742.75	0.19	A_55_P2005345	Epb4.1
45	6.4e-06	0.00193	0.012987	4744.7	37978.8	0.12	A_51_P196972	Slc4a1	solute carrier family 4 (anion exchanger), member 1	20533	Collecting duct acid secretion
46	6.5e-06	0.00193	0.012987	210.24	1439.05	0.15	A_52_P77080	Gypa	glycophorin A	14934	Hematopoietic cell lineage, Malaria
47	6.6e-06	0.00193	0.012987	61.74	528.13	0.12	A_55_P2063785	Ank1	ankyrin 1, erythroid	11733
48	6.7e-06	0.00193	0.012987	8874.4	32674.9	0.27	A_51_P368009	E2f2			Bladder cancer, Cell cycle, Chronic myeloid leukemia, Glioma, Melanoma, Non-small cell lung cancer, Pancreatic cancer, Pathways in cancer, Prostate cancer, Small cell lung cancer
49	7e-06	0.00193	0.012987	736.96	2296.86	0.32	A_55_P2117345	Fcer2a	Fc receptor, IgE, low affinity II, alpha polypeptide	14128
50	7.2e-06	0.00193	0.012987	1463.12	4348.62	0.34	A_55_P2160383	ENSMUST00000167639
51	7.4e-06	0.00193	0.012987	346.39	821.32	0.42	A_51_P227445	Gm32819
52	7.5e-06	0.00193	0.012987	17366.8	5839.89	2.97	A_52_P463977	Tmem140	transmembrane protein 140	68487
53	7.6e-06	0.00193	0.012987	6689.91	19885.2	0.34	A_55_P1970120	Vopp1	vesicular, overexpressed in cancer, prosurvival protein 1	232023
54	7.6e-06	0.00193	0.012987	354.86	1196	0.3	A_52_P598835	Ccdc71l
55	7.7e-06	0.00193	0.012987	631.76	249.51	2.53	A_55_P2034033	Il12rb1	interleukin 12 receptor, beta 1	16161	IL12 and Stat4 Dependent Signaling Pathway in Th1 Development, NO2-dependent IL 12 Pathway in NK cells, Selective expression of chemokine receptors during T-cell polarization, Th1/Th2 Differentiation, Cytokine-cytokine receptor interaction, Jak-STAT signaling pathway
56	8.6e-06	0.00206	0.012987	213.03	85.99	2.48	A_52_P282838	Spin2c
57	8.6e-06	0.00206	0.012987	1900.73	4343.35	0.44	A_55_P2108943	Ccr6	chemokine (C-C motif) receptor 6	12458	Chemokine signaling pathway, Cytokine-cytokine receptor interaction
58	8.7e-06	0.00206	0.012987	493.88	166.06	2.97	A_55_P2258375	ENSMUST00000176510
59	8.8e-06	0.00206	0.012987	1554.53	4094.38	0.38	A_52_P390944	Chst3			Glycosaminoglycan biosynthesis - chondroitin sulfate
60	9.2e-06	0.00206	0.012987	57.56	223.4	0.26	A_55_P2002933	Klk1b5	kallikrein 1-related peptidase b5	16622
61	9.2e-06	0.00206	0.012987	2506.75	1123.01	2.23	A_55_P2124543	Gnptg	N-acetylglucosamine-1-phosphotransferase, gamma subunit	214505	Lysosome
62	9.3e-06	0.00206	0.012987	8102.21	34253.8	0.24	A_55_P1952220	Pnpo	pyridoxine 5'-phosphate oxidase	103711	Metabolic pathways, Vitamin B6 metabolism
63	9.4e-06	0.00206	0.012987	3728.44	10100.8	0.37	A_55_P1954774	NAP111357-1
64	1.02e-05	0.0022	0.012987	696.67	269.61	2.58	A_52_P68893	Ifng	interferon gamma	15978	Cytokine Network, Cytokines and Inflammatory Response, IFN gamma signaling pathway , IL 18 Signaling Pathway, IL12 and Stat4 Dependent Signaling Pathway in Th1 Development, NO2-dependent IL 12 Pathway in NK cells, Role of Tob in T-cell activation, Selective expression of chemokine receptors during T-cell polarization, Th1/Th2 Differentiation, The 4-1BB-dependent immune response, African trypanoso…
65	1.04e-05	0.00221	0.012987	4011.79	13384.7	0.3	A_51_P398467	Bsdc1	BSD domain containing 1	100383
66	1.12e-05	0.00234	0.012987	2012.95	5577.5	0.36	A_51_P513541	Rfk	riboflavin kinase	54391	Metabolic pathways, Riboflavin metabolism
67	1.14e-05	0.00235	0.012987	524.68	1445.73	0.36	A_55_P2186808	ENSMUST00000140182
68	1.2e-05	0.00243	0.012987	334.2	132.02	2.53	A_55_P2025038	Cpe	carboxypeptidase E	12876	Type I diabetes mellitus
69	1.22e-05	0.00243	0.012987	66.72	145.28	0.46	A_51_P325501	Crip3	cysteine-rich protein 3	114570
70	1.25e-05	0.00243	0.012987	775.24	2656.56	0.29	A_52_P24631	Azin1	antizyme inhibitor 1	54375
71	1.25e-05	0.00243	0.012987	3178.48	1133.15	2.8	A_51_P333274	Gzmb	granzyme B	14939	Apoptotic DNA fragmentation and tissue homeostasis, Caspase Cascade in Apoptosis, CTL mediated immune response against target cells , D4-GDI Signaling Pathway, Granzyme A mediated Apoptosis Pathway, Allograft rejection, Autoimmune thyroid disease, Graft-versus-host disease, Natural killer cell mediated cytotoxicity, Type I diabetes mellitus
72	1.3e-05	0.00245	0.012987	454.07	159.33	2.85	A_52_P274496	Tspan18	tetraspanin 18	241556
73	1.32e-05	0.00245	0.012987	276.59	100.89	2.74	A_55_P1964325	Klrb1b
74	1.32e-05	0.00245	0.012987	1166.16	3855.64	0.3	A_55_P2141943	ENSMUST00000102642
75	1.34e-05	0.00245	0.012987	1255.68	3337.72	0.38	A_55_P1953093	Pabpc4	poly(A) binding protein, cytoplasmic 4	230721	mRNA surveillance pathway, RNA degradation, RNA transport
76	1.35e-05	0.00245	0.012987	1793.9	5149.39	0.35	A_55_P2160381	A_55_P2160381
77	1.37e-05	0.00246	0.012987	51560.3	21885.7	2.36	A_55_P2059347	Ormdl3	ORM1-like 3 (S. cerevisiae)	66612
78	1.41e-05	0.00246	0.012987	115255	286368	0.4	A_55_P1968969	NAP114397-1
79	1.41e-05	0.00246	0.012987	6297.33	23671.6	0.27	A_55_P2170509	Yipf4	Yip1 domain family, member 4	67864
80	1.46e-05	0.00246	0.012987	10762.7	25283.1	0.43	A_51_P378298	Fcmr
81	1.47e-05	0.00246	0.012987	13171.2	33882.2	0.39	A_66_P108247	Ucp3	uncoupling protein 3 (mitochondrial, proton carrier)	22229
82	1.48e-05	0.00246	0.012987	746.69	3013.44	0.25	A_55_P2004071	Ube2h	ubiquitin-conjugating enzyme E2H	22214	Ubiquitin mediated proteolysis
83	1.48e-05	0.00246	0.012987	472.1	168.83	2.8	A_65_P20799	Abi2			Y branching of actin filaments, Regulation of actin cytoskeleton
84	1.58e-05	0.0026	0.012987	4340.57	18843.6	0.23	A_51_P294643	Cdr2	cerebellar degeneration-related 2	12585
85	1.69e-05	0.00264	0.012987	234.87	96.79	2.43	A_55_P2288645	LOC497255	uncharacterized LOC497255	497255
86	1.7e-05	0.00264	0.012987	443.53	186.92	2.37	A_55_P1979142	A_55_P1979142
87	1.71e-05	0.00264	0.012987	76.79	255.55	0.3	A_51_P195034	Esco2	establishment of cohesion 1 homolog 2 (S. cerevisiae)	71988
88	1.71e-05	0.00264	0.012987	9530.45	33845.4	0.28	A_52_P612382	Cdc25b	cell division cycle 25 homolog B (S. pombe)	12531	Activation of Src by Protein-tyrosine phosphatase alpha, cdc25 and chk1 Regulatory Pathway in response to DNA damage, Cell Cycle: G2/M Checkpoint, RB Tumor Suppressor/Checkpoint Signaling in response to DNA damage, Sonic Hedgehog (SHH) Receptor Ptc1 Regulates cell cycle, Cell cycle, MAPK signaling pathway, Progesterone-mediated oocyte maturation
89	1.72e-05	0.00264	0.012987	516.85	228.73	2.26	A_55_P2056654	Kif22	kinesin family member 22	110033
90	1.74e-05	0.00264	0.012987	107.23	38.29	2.8	A_55_P2132059	Gm553	predicted gene 553	227091
91	1.74e-05	0.00264	0.012987	184.62	63.33	2.92	A_55_P1952235	Spry1	sprouty homolog 1 (Drosophila)	24063	Sprouty regulation of tyrosine kinase signals, Jak-STAT signaling pathway
92	1.77e-05	0.00264	0.012987	605.48	166.98	3.63	A_55_P2128511	Ociad2
93	1.78e-05	0.00264	0.012987	1977.01	8694.72	0.23	A_55_P2085546	Dnaja4	DnaJ (Hsp40) homolog, subfamily A, member 4	58233
94	1.82e-05	0.00267	0.012987	633.03	2178.98	0.29	A_55_P2032445	Slc25a37	solute carrier family 25, member 37	67712
95	1.88e-05	0.00273	0.012987	2167.96	772.87	2.81	A_51_P150710	Jchain
96	1.94e-05	0.00276	0.012987	2914	5971.06	0.49	A_52_P114722	Ptpn6	protein tyrosine phosphatase, non-receptor type 6	15170	EPO Signaling Pathway, Growth Hormone Signaling Pathway, IL 3 signaling pathway, IL-2 Receptor Beta Chain in T cell Activation, Ras-Independent pathway in NK cell-mediated cytotoxicity, Adherens junction, B cell receptor signaling pathway, Jak-STAT signaling pathway, Leishmaniasis, Natural killer cell mediated cytotoxicity, T cell receptor signaling pathway
97	1.96e-05	0.00276	0.012987	91985.7	271880	0.34	A_55_P2117487	ENSMUST00000192231
98	1.97e-05	0.00276	0.012987	8307.17	22821.5	0.36	A_51_P297105	Ucp2	uncoupling protein 2 (mitochondrial, proton carrier)	22228
99	2.03e-05	0.00276	0.012987	7002.44	16311.3	0.43	A_55_P2018949	Fbxo7	F-box protein 7	69754
100	2.03e-05	0.00276	0.012987	23914.7	48513.9	0.49	A_55_P2125823	A_55_P2125823
101	2.04e-05	0.00276	0.012987	3379.42	1544.35	2.19	A_52_P559808	Arhgef12	Rho guanine nucleotide exchange factor (GEF) 12	69632	Axon guidance, Regulation of actin cytoskeleton, Vascular smooth muscle contraction
102	2.05e-05	0.00276	0.012987	652.34	1473.09	0.44	A_51_P165098	Gga2	golgi associated, gamma adaptin ear containing, ARF binding protein 2	74105	Lysosome
103	2.07e-05	0.00276	0.012987	1162.65	2519.27	0.46	A_51_P199135	Cd83	CD83 antigen	12522
104	2.08e-05	0.00276	0.012987	2975.17	6920.24	0.43	A_52_P463346	Serinc3	serine incorporator 3	26943
105	2.11e-05	0.00277	0.012987	4435.85	1228.66	3.61	A_51_P124535	Mest	mesoderm specific transcript	17294
106	2.15e-05	0.0028	0.012987	351.23	872.81	0.4	A_51_P305052	Siglecg	sialic acid binding Ig-like lectin G	243958
107	2.2e-05	0.00281	0.012987	371.33	132.26	2.81	A_52_P137378	Prkaa2			Adipocytokine signaling pathway, Hypertrophic cardiomyopathy (HCM), Insulin signaling pathway, mTOR signaling pathway, Regulation of autophagy
108	2.2e-05	0.00281	0.012987	171.04	65.31	2.62	A_55_P2303868	5033421B08Rik	RIKEN cDNA 5033421B08 gene	75990
109	2.25e-05	0.00282	0.012987	3161.72	1648.32	1.92	A_55_P1966209	Fez2	fasciculation and elongation protein zeta 2 (zygin II)	225020
110	2.26e-05	0.00282	0.012987	773.81	3678.88	0.21	A_55_P2015941	ENSMUST00000035278
111	2.27e-05	0.00282	0.012987	3212.74	1530.05	2.1	A_51_P248122	Bbc3	BCL2 binding component 3	170770	Huntington's disease, p53 signaling pathway
112	2.37e-05	0.00289	0.012987	157.57	79.59	1.98	A_55_P2038682	BB759059
113	2.41e-05	0.00289	0.012987	219.11	872.03	0.25	A_55_P2047285	Lcn6
114	2.42e-05	0.00289	0.012987	139.38	551.05	0.25	A_51_P160413	Yod1	YOD1 OTU deubiquitinating enzyme 1 homologue (S. cerevisiae)	226418	Protein processing in endoplasmic reticulum
115	2.43e-05	0.00289	0.012987	81.93	31.84	2.57	A_52_P502771	Rad54b	RAD54 homolog B (S. cerevisiae)	623474	Homologous recombination
116	2.44e-05	0.00289	0.012987	4562.91	16141.7	0.28	A_51_P312846	Fbxo9	f-box protein 9	71538
117	2.45e-05	0.00289	0.012987	2684.27	6217.38	0.43	A_55_P2136880	Ppp1r15a			Protein processing in endoplasmic reticulum
118	2.55e-05	0.00296	0.012987	29919.8	104136	0.29	A_55_P2016862	Ncoa4	nuclear receptor coactivator 4	27057	Pathways in cancer, Thyroid cancer
119	2.57e-05	0.00296	0.012987	28291.9	87064.8	0.32	A_51_P156631	Glrx5	glutaredoxin 5 homolog (S. cerevisiae)	73046
120	2.57e-05	0.00296	0.012987	3364.55	8421.82	0.4	A_55_P2117028	Mtmr3	myotubularin related protein 3	74302
121	2.6e-05	0.00297	0.012987	8805.18	25720.1	0.34	A_55_P2059179	Slc48a1	solute carrier family 48 (heme transporter), member 1	67739
122	2.75e-05	0.00311	0.012987	125.1	47.34	2.64	A_66_P137374	Gm30836
123	2.82e-05	0.00317	0.012987	241.92	111.39	2.17	A_55_P2133534	Dzip1	DAZ interacting protein 1	66573
124	2.9e-05	0.00321	0.012987	2740.79	920.75	2.98	A_51_P329928	Phlda3	pleckstrin homology-like domain, family A, member 3	27280
125	2.94e-05	0.00321	0.012987	222.69	101.26	2.2	A_52_P589169	2010111I01Rik	RIKEN cDNA 2010111I01 gene	72061
126	2.94e-05	0.00321	0.012987	92992.2	41720	2.23	A_55_P2103561	Prdx6	peroxiredoxin 6	11758	Metabolic pathways, Phenylalanine metabolism
127	2.95e-05	0.00321	0.012987	113.31	296.7	0.38	A_66_P101132	Hist1h2bp	histone cluster 1, H2bp	319188
128	2.99e-05	0.00322	0.012987	89.63	284.23	0.32	A_51_P486121	Aff3	AF4/FMR2 family, member 3	16764
129	3.09e-05	0.00331	0.012987	66900.8	33566.2	1.99	A_51_P223443	Cd81	CD81 antigen	12520	B cell receptor signaling pathway, Hepatitis C, Malaria
130	3.17e-05	0.00334	0.012987	426.72	196.99	2.17	A_55_P2052385	Gbp6	guanylate binding protein 6	100702
131	3.17e-05	0.00334	0.012987	178.6	67.95	2.63	A_51_P298066	Clnk	cytokine-dependent hematopoietic cell linker	27278
132	3.33e-05	0.00347	0.012987	15451.6	37055.6	0.42	A_51_P461452	Ube2r2	ubiquitin-conjugating enzyme E2R 2	67615	Ubiquitin mediated proteolysis
133	3.35e-05	0.00347	0.012987	16312.3	67828	0.24	A_52_P670026	Rsad2	radical S-adenosyl methionine domain containing 2	58185
134	3.37e-05	0.00347	0.012987	3565.18	1629.08	2.19	A_51_P286496	Il2rb	interleukin 2 receptor, beta chain	16185	IL 2 signaling pathway, IL-2 Receptor Beta Chain in T cell Activation, Cytokine-cytokine receptor interaction, Endocytosis, Jak-STAT signaling pathway
135	3.43e-05	0.00349	0.012987	2381.86	839.68	2.84	A_55_P1986341	Gm4956	predicted gene 4956	241041
136	3.44e-05	0.00349	0.012987	506.21	165.93	3.05	A_55_P2151546	Adarb1
137	3.47e-05	0.0035	0.012987	12645.4	7411.53	1.71	A_51_P388696	Ndufs4	NADH dehydrogenase (ubiquinone) Fe-S protein 4	17993	Alzheimer's disease, Huntington's disease, Metabolic pathways, Oxidative phosphorylation, Parkinson's disease
138	3.51e-05	0.00351	0.012987	511.53	1421.61	0.36	A_51_P232281	Pla2g2d	phospholipase A2, group IID	18782	alpha-Linolenic acid metabolism, Arachidonic acid metabolism, Ether lipid metabolism, Fat digestion and absorption, Fc epsilon RI signaling pathway, Glycerophospholipid metabolism, GnRH signaling pathway, Linoleic acid metabolism, Long-term depression, MAPK signaling pathway, Metabolic pathways, Pancreatic secretion, Toxoplasmosis, Vascular smooth muscle contraction, VEGF signaling pathway
139	3.56e-05	0.00352	0.012987	252.02	94.86	2.66	A_52_P350950	Dennd2c	DENN/MADD domain containing 2C	329727
140	3.6e-05	0.00352	0.012987	2685.24	9937.36	0.27	A_51_P432851	Dhrs11	dehydrogenase/reductase (SDR family) member 11	192970
141	3.62e-05	0.00352	0.012987	39769.9	18308.9	2.17	A_55_P2142830	Ninj1	ninjurin 1	18081
142	3.63e-05	0.00352	0.012987	265.68	92.66	2.87	A_52_P214408	Gm5148	predicted gene 5148	381438
143	3.65e-05	0.00352	0.012987	120.45	45.25	2.66	A_55_P2170054	Gm7854	predicted gene 7854	665934
144	3.77e-05	0.00358	0.012987	310.25	93.39	3.32	A_55_P2117082	ENSMUST00000103558
145	3.8e-05	0.00358	0.012987	642.85	297.33	2.16	A_55_P2013043	Serpinb6b	serine (or cysteine) peptidase inhibitor, clade B, member 6b	20708
146	3.81e-05	0.00358	0.012987	2137.59	4922.82	0.43	A_51_P154485	Fcrla	Fc receptor-like A	98752
147	3.84e-05	0.00358	0.012987	276.14	144.85	1.91	A_55_P2038247	Tyro3	TYRO3 protein tyrosine kinase 3	22174
148	3.85e-05	0.00358	0.012987	3203.2	7993.8	0.4	A_52_P199614	Wdfy4
149	3.88e-05	0.00358	0.012987	508.54	152.38	3.34	A_55_P2049752	Pamr1	peptidase domain containing associated with muscle regeneration 1	210622
150	3.89e-05	0.00358	0.012987	133.6	47.14	2.83	A_55_P2103706	Gm5593	predicted gene 5593	434175
151	3.95e-05	0.00361	0.012987	2744.36	7909.95	0.35	A_66_P122155	Wdr26	WD repeat domain 26	226757
152	4.07e-05	0.00368	0.012987	114035	63784.7	1.79	A_55_P2069306	Ptpn18	protein tyrosine phosphatase, non-receptor type 18	19253
153	4.08e-05	0.00368	0.012987	295.76	108.22	2.73	A_51_P241843	Tmem202	transmembrane protein 202	73893
154	4.15e-05	0.00372	0.012987	1478.22	537.34	2.75	A_55_P2037677	Cttn	cortactin	13043	Agrin in Postsynaptic Differentiation, Bacterial invasion of epithelial cells, Pathogenic Escherichia coli infection, Shigellosis, Tight junction
155	4.22e-05	0.00374	0.012987	202.29	78.35	2.58	A_55_P2285782	A630038E17Rik	RIKEN cDNA A630038E17 gene	219065
156	4.23e-05	0.00374	0.012987	783.54	315.42	2.48	A_55_P1970105	Ltbp2	latent transforming growth factor beta binding protein 2	16997
157	4.25e-05	0.00374	0.012987	393.34	849.31	0.46	A_55_P2011794	A_55_P2011794
158	4.36e-05	0.00381	0.012987	21665.6	10243.7	2.12	A_66_P113487	Pacsin2	protein kinase C and casein kinase substrate in neurons 2	23970
159	4.48e-05	0.00388	0.012987	26205.4	54837.7	0.48	A_51_P357744	Jund	Jun proto-oncogene related gene d	16478	B Cell Survival Pathway, FOSB gene expression and drug abuse, MAPK signaling pathway, Osteoclast differentiation
160	4.51e-05	0.00388	0.012987	7261.8	18433.4	0.39	A_51_P322273	Ptp4a3	protein tyrosine phosphatase 4a3	19245
161	4.52e-05	0.00388	0.012987	81674.7	222023	0.37	A_55_P2042146	Fech	ferrochelatase	14151	Metabolic pathways, Porphyrin and chlorophyll metabolism
162	4.55e-05	0.00388	0.012987	2173.55	4690.99	0.46	A_55_P2001290	Ube2e3	ubiquitin-conjugating enzyme E2E 3, UBC4/5 homolog (yeast)	22193	Protein processing in endoplasmic reticulum, Ubiquitin mediated proteolysis
163	4.61e-05	0.0039	0.012987	1933.48	4989.11	0.39	A_52_P104824	Diap3	diaphanous homolog 3 (Drosophila)	56419
164	4.85e-05	0.00407	0.012987	126.41	52.64	2.4	A_55_P2136121	9030617O03Rik	RIKEN cDNA 9030617O03 gene	217830
165	4.87e-05	0.00407	0.012987	1017.77	1940	0.52	A_51_P359983	Arhgap17	Rho GTPase activating protein 17	70497
166	4.91e-05	0.00408	0.012987	1247.26	4942.82	0.25	A_55_P2151437	ENSMUST00000094550
167	4.95e-05	0.00409	0.012987	315.41	974.58	0.32	A_66_P132446	Usp15	ubiquitin specific peptidase 15	14479
168	5.09e-05	0.00416	0.012987	122091	306639	0.4	A_66_P115406	Pabpc1	poly(A) binding protein, cytoplasmic 1	18458	Regulation of eIF4e and p70 S6 Kinase, mRNA surveillance pathway, RNA degradation, RNA transport
169	5.17e-05	0.00416	0.012987	2259.28	1166.48	1.94	A_51_P276943	Gpc1	glypican 1	14733
170	5.17e-05	0.00416	0.012987	890.38	1863.75	0.48	A_52_P289213	Notch2	Notch gene homolog 2 (Drosophila)	18129	Segmentation Clock, Dorso-ventral axis formation, Notch signaling pathway
171	5.26e-05	0.00416	0.012987	6356.71	13724.3	0.46	A_55_P1960053	Hvcn1	hydrogen voltage-gated channel 1	74096
172	5.26e-05	0.00416	0.012987	22202.9	78849.7	0.28	A_51_P439836	NAP092202-001
173	5.27e-05	0.00416	0.012987	2968.19	6592.51	0.45	A_55_P2030938	Trim59	tripartite motif-containing 59	66949
174	5.29e-05	0.00416	0.012987	5504.9	2914.69	1.89	A_55_P2076631	Gypc			Malaria
175	5.32e-05	0.00416	0.012987	1846.16	756.21	2.44	A_55_P1974019	Dapk1	death associated protein kinase 1	69635	Bladder cancer, Pathways in cancer
176	5.34e-05	0.00416	0.012987	103.3	223.97	0.46	A_55_P2074241	A_55_P2074241
177	5.34e-05	0.00416	0.012987	845.2	382.62	2.21	A_55_P1977008	Gfi1	growth factor independent 1	14581
178	5.36e-05	0.00416	0.012987	112.61	45.38	2.48	A_51_P125135	Cdca5	cell division cycle associated 5	67849
179	5.44e-05	0.0042	0.012987	78.23	33.48	2.34	A_55_P2004807	Hexim2	hexamethylene bis-acetamide inducible 2	71059
180	5.49e-05	0.0042	0.012987	1620.11	3308.48	0.49	A_51_P341130	Iqgap1	IQ motif containing GTPase activating protein 1	29875	Adherens junction, Regulation of actin cytoskeleton
181	5.51e-05	0.0042	0.012987	1182.72	379.25	3.12	A_55_P2212161	2310034O05Rik	RIKEN cDNA 2310034O05 gene	69571
182	5.58e-05	0.00421	0.012987	506.5	1105.33	0.46	A_52_P503730	Fchsd2	FCH and double SH3 domains 2	207278
183	5.58e-05	0.00421	0.012987	4799.63	13975.2	0.34	A_55_P2043684	Ubac1	ubiquitin associated domain containing 1	98766
184	5.8e-05	0.00435	0.012987	220.4	611.08	0.36	A_55_P2087013	Hipk1	homeodomain interacting protein kinase 1	15257
185	5.87e-05	0.00437	0.012987	451.98	1189.55	0.38	A_55_P2079076	Cacna1i			Calcium signaling pathway, MAPK signaling pathway
186	5.89e-05	0.00437	0.012987	225.17	69.27	3.25	A_55_P2162688	ENSMUST00000103566
187	5.93e-05	0.00438	0.012987	119295	309175	0.39	A_51_P509643	Snca	synuclein, alpha	20617	Alpha-synuclein and Parkin-mediated proteolysis in Parkinson disease, Role of Parkin in the Ubiquitin-Proteasomal Pathway, Alzheimer's disease, Parkinson's disease
188	5.99e-05	0.0044	0.012987	535.77	217.63	2.46	A_55_P1990785	Zranb3	zinc finger, RAN-binding domain containing 3	226409
189	6.05e-05	0.00442	0.012987	76.64	328.84	0.23	A_51_P454993	Tmcc2	transmembrane and coiled-coil domains 2	68875
190	6.13e-05	0.00445	0.012987	655.86	181.1	3.62	A_51_P470715	Cish	cytokine inducible SH2-containing protein	12700	Jak-STAT signaling pathway
191	6.21e-05	0.00447	0.012987	783.08	325.07	2.41	A_52_P42069	Prokr1	prokineticin receptor 1	58182
192	6.23e-05	0.00447	0.012987	1989.05	655.57	3.03	A_55_P1953459	Yap1	yes-associated protein 1	22601
193	6.25e-05	0.00447	0.012987	167.73	78.48	2.14	A_66_P103027	Clec9a	C-type lectin domain family 9, member a	232414
194	6.28e-05	0.00447	0.012987	156.99	54.8	2.86	A_55_P2162695	ENSMUST00000103564
195	6.35e-05	0.0045	0.012987	118.76	394.34	0.3	A_55_P2161347	Acmsd	amino carboxymuconate semialdehyde decarboxylase	266645	Metabolic pathways, Tryptophan metabolism
196	6.39e-05	0.0045	0.012987	24112.3	60829.4	0.4	A_51_P334942	Aldh1a1	aldehyde dehydrogenase family 1, subfamily A1	11668	Metabolic pathways, Retinol metabolism
197	6.44e-05	0.00451	0.012987	731.95	1726.62	0.42	A_55_P1954436	Gm7967	predicted gene 7967	666182
198	6.51e-05	0.00454	0.012987	1552.13	3561.08	0.44	A_52_P277104	Bank1	B cell scaffold protein with ankyrin repeats 1	242248
199	6.59e-05	0.00456	0.012987	1376.09	4355.48	0.32	A_55_P2067842	Mar5	membrane-associated ring finger (C3HC4) 5	69104
200	6.6e-05	0.00456	0.012987	79.05	193.36	0.41	A_51_P509997	Cox6a2	cytochrome c oxidase, subunit VI a, polypeptide 2	12862	Alzheimer's disease, Cardiac muscle contraction, Huntington's disease, Metabolic pathways, Oxidative phosphorylation, Parkinson's disease
201	6.68e-05	0.00457	0.012987	8919.75	4584.31	1.95	A_55_P2148688	ENSMUST00000102549
202	6.72e-05	0.00457	0.012987	5259.71	12393.3	0.42	A_52_P343306	H2-Aa	histocompatibility 2, class II antigen A, alpha	14960
203	6.72e-05	0.00457	0.012987	294.72	651.82	0.45	A_55_P2238406	6330407A03Rik	RIKEN cDNA 6330407A03 gene	70720
204	6.97e-05	0.00472	0.012987	434.05	256.61	1.69	A_55_P1980796	Il2ra	interleukin 2 receptor, alpha chain	16184	IL 2 signaling pathway, IL-2 Receptor Beta Chain in T cell Activation, Role of Tob in T-cell activation, Th1/Th2 Differentiation, Cytokine-cytokine receptor interaction, Endocytosis, Hematopoietic cell lineage, Jak-STAT signaling pathway
205	7.02e-05	0.00473	0.012987	423.66	165.27	2.56	A_52_P481279	Drc1
206	7.07e-05	0.00474	0.012987	441.53	148.08	2.98	A_55_P2035772	Pla2g10			alpha-Linolenic acid metabolism, Arachidonic acid metabolism, Ether lipid metabolism, Fat digestion and absorption, Fc epsilon RI signaling pathway, Glycerophospholipid metabolism, GnRH signaling pathway, Linoleic acid metabolism, Long-term depression, MAPK signaling pathway, Metabolic pathways, Pancreatic secretion, Toxoplasmosis, Vascular smooth muscle contraction, VEGF signaling pathway
207	7.18e-05	0.00479	0.012987	379.02	154.35	2.46	A_55_P2270137	Ccdc85c	coiled-coil domain containing 85C	668158
208	7.23e-05	0.0048	0.012987	120967	37732.8	3.21	A_55_P2087280	A_55_P2087280
209	7.26e-05	0.0048	0.012987	40719.5	100901	0.4	A_51_P342716	Ppp1cb	protein phosphatase 1, catalytic subunit, beta isoform	19046	Focal adhesion, Insulin signaling pathway, Long-term potentiation, Oocyte meiosis, Regulation of actin cytoskeleton, Vascular smooth muscle contraction
210	7.35e-05	0.00481	0.012987	1402.38	683.88	2.05	A_66_P124858	Diras2	DIRAS family, GTP-binding RAS-like 2	68203
211	7.35e-05	0.00481	0.012987	37.87	117.25	0.32	A_51_P263246	Dusp8	dual specificity phosphatase 8	18218	Regulation of MAP Kinase Pathways Through Dual Specificity Phosphatases, MAPK signaling pathway
212	7.42e-05	0.00483	0.012987	1898.7	915.6	2.07	A_51_P319022	Cxcr3	chemokine (C-X-C motif) receptor 3	12766	IL12 and Stat4 Dependent Signaling Pathway in Th1 Development, mCalpain and friends in Cell motility, NO2-dependent IL 12 Pathway in NK cells, Selective expression of chemokine receptors during T-cell polarization, Chemokine signaling pathway, Cytokine-cytokine receptor interaction
213	7.51e-05	0.00487	0.012987	16163.1	37545	0.43	A_52_P370443	Riok3	RIO kinase 3 (yeast)	66878
214	7.59e-05	0.0049	0.012987	90.68	35.97	2.52	A_51_P305628	Atp8a2	ATPase, aminophospholipid transporter-like, class I, type 8A, member 2	50769
215	7.65e-05	0.00491	0.012987	3576.54	17902.5	0.2	A_52_P534583	Ahsp	alpha hemoglobin stabilizing protein	170812
216	7.74e-05	0.00495	0.012987	454.08	165.53	2.74	A_55_P2052145	Ly6g6d	lymphocyte antigen 6 complex, locus G6D	114654
217	7.85e-05	0.00495	0.012987	1130.64	3083.11	0.37	A_52_P486322	Fzr1	fizzy/cell division cycle 20 related 1 (Drosophila)	56371	Cell cycle, Progesterone-mediated oocyte maturation, Ubiquitin mediated proteolysis
218	7.85e-05	0.00495	0.012987	1583.72	6641.03	0.24	A_55_P2041082	ENSMUST00000118040
219	7.85e-05	0.00495	0.012987	1896.23	4267.62	0.44	A_55_P1975090	TC1663799
220	8.11e-05	0.00509	0.012987	273.47	111.38	2.46	A_51_P440865	Fam110b	family with sequence similarity 110, member B	242297
221	8.22e-05	0.00513	0.012987	865.25	447.03	1.94	A_55_P1968664	NAP111351-1
222	8.34e-05	0.00519	0.012987	974.31	476.93	2.04	A_55_P2129771	ENSMUST00000015620
223	8.47e-05	0.00524	0.012987	3572.31	6528.42	0.55	A_55_P2174022	Brd4	bromodomain containing 4	57261
224	8.56e-05	0.00528	0.012987	412.94	966.4	0.43	A_52_P125350	Anp32e	acidic (leucine-rich) nuclear phosphoprotein 32 family, member E	66471
225	8.64e-05	0.0053	0.012987	953.78	433.51	2.2	A_55_P1997604	Pla2g4a	phospholipase A2, group IVA (cytosolic, calcium-dependent)	18783	Eicosanoid Metabolism, Fc Epsilon Receptor I Signaling in Mast Cells, alpha-Linolenic acid metabolism, Arachidonic acid metabolism, Ether lipid metabolism, Fat digestion and absorption, Fc epsilon RI signaling pathway, Fc gamma R-mediated phagocytosis, Glycerophospholipid metabolism, GnRH signaling pathway, Linoleic acid metabolism, Long-term depression, MAPK signaling pathway, Metabolic pathways…
226	8.73e-05	0.00533	0.012987	112.9	31.99	3.53	A_55_P2048588	Cdk1	cyclin-dependent kinase 1	12534	Activation of Src by Protein-tyrosine phosphatase alpha, AKAP95 role in mitosis and chromosome dynamics, cdc25 and chk1 Regulatory Pathway in response to DNA damage, Cell Cycle: G1/S Check Point , Cell Cycle: G2/M Checkpoint, Cyclins and Cell Cycle Regulation, Estrogen-responsive protein Efp controls cell cycle and breast tumors growth, How Progesterone Initiates the Oocyte Maturation, Protein Ki…
227	8.79e-05	0.00535	0.012987	1366.47	668.52	2.04	A_52_P574945	1500026H17Rik	RIKEN cDNA 1500026H17 gene	69002
228	9.07e-05	0.00549	0.012987	758.84	1702.01	0.45	A_55_P1996998	Polr2a	polymerase (RNA) II (DNA directed) polypeptide A	20020	Huntington's disease, Metabolic pathways, Purine metabolism, Pyrimidine metabolism, RNA polymerase
229	9.11e-05	0.00549	0.012987	39.16	129.92	0.3	A_51_P245414	Klk1	kallikrein 1	16612
230	9.19e-05	0.00552	0.012987	489.52	264.74	1.85	A_51_P233160	Lysmd2	LysM, putative peptidoglycan-binding, domain containing 2	70082
231	9.25e-05	0.00553	0.012987	2184.71	898.25	2.43	A_52_P771446	Zfp652os
232	9.32e-05	0.00553	0.012987	239.58	100.05	2.39	A_51_P355753	Hic1	hypermethylated in cancer 1	15248
233	9.35e-05	0.00553	0.012987	1153.49	566.58	2.04	A_52_P344290	F2r	coagulation factor II (thrombin) receptor	14062	Extrinsic Prothrombin Activation Pathway, Fibrinolysis Pathway, Intrinsic Prothrombin Activation Pathway, Calcium signaling pathway, Complement and coagulation cascades, Endocytosis, Neuroactive ligand-receptor interaction, Regulation of actin cytoskeleton
234	9.37e-05	0.00553	0.012987	330.29	136.87	2.41	A_55_P2143139	Myadml2	myeloid-associated differentiation marker-like 2	68515
235	9.43e-05	0.00554	0.012987	7225.55	15489.7	0.47	A_55_P2058871	Otud5	OTU domain containing 5	54644	RIG-I-like receptor signaling pathway
236	9.51e-05	0.00556	0.012987	5594.85	18782.2	0.3	A_51_P483557	Ube2b	ubiquitin-conjugating enzyme E2B, RAD6 homology (S. cerevisiae)	22210	Ubiquitin mediated proteolysis
237	9.61e-05	0.0056	0.012987	101.24	42.55	2.38	A_52_P327402	Cds1	CDP-diacylglycerol synthase 1	74596	Glycerophospholipid metabolism, Metabolic pathways, Phosphatidylinositol signaling system
238	9.75e-05	0.00566	0.012987	5046.05	13161.5	0.38	A_51_P200083	Grina	glutamate receptor, ionotropic, N-methyl D-aspartate-associated protein 1 (glutamate binding)	66168
239	9.84e-05	0.00568	0.012987	366.68	147.57	2.48	A_52_P129443	Wdpcp	WD repeat containing planar cell polarity effector	216560
240	9.92e-05	0.00568	0.012987	107.01	37.79	2.83	A_51_P115715	Asb2	ankyrin repeat and SOCS box-containing 2	65256
241	9.92e-05	0.00568	0.012987	1096.35	516.41	2.12	A_55_P1983773	Birc5	baculoviral IAP repeat-containing 5	11799	B Cell Survival Pathway, Colorectal cancer, Pathways in cancer
242	9.96e-05	0.00568	0.012987	2425.86	1448.36	1.67	A_55_P2116305	Tnfrsf25	tumor necrosis factor receptor superfamily, member 25	85030	Induction of apoptosis through DR3 and DR4/5 Death Receptors , Cytokine-cytokine receptor interaction
243	0.0001003	0.0057	0.012987	4087.06	8977.05	0.46	A_55_P1972322	Btg3	B cell translocation gene 3	12228	RNA degradation
244	0.000101	0.00571	0.012987	380.54	116.47	3.27	A_55_P2038347	Acot3	acyl-CoA thioesterase 3	171281
245	0.0001017	0.00573	0.012987	139.01	33.35	4.17	A_55_P2057644	ENSMUST00000103648
246	0.0001034	0.0058	0.0151515	136.09	51.13	2.66	A_52_P200125	ENSMUST00000103559
247	0.000104	0.00581	0.012987	875.94	1833.46	0.48	A_55_P1988907	Eml4	echinoderm microtubule associated protein like 4	78798
248	0.0001064	0.00592	0.012987	5697.67	2759.57	2.06	A_55_P2012523	Twf1	twinfilin, actin-binding protein, homolog 1 (Drosophila)	19230
249	0.0001071	0.00594	0.012987	200.51	81.25	2.47	A_52_P336958	9430020K01Rik	RIKEN cDNA 9430020K01 gene	240185
250	0.0001075	0.00594	0.012987	144.51	344.82	0.42	A_55_P1963184	Pgap1	post-GPI attachment to proteins 1	241062	Glycosylphosphatidylinositol(GPI)-anchor biosynthesis, Metabolic pathways
251	0.0001094	0.006	0.012987	1112.54	2388.82	0.47	A_66_P106385	Daf2	decay accelerating factor 2	13137
252	0.0001096	0.006	0.012987	203.16	92.79	2.19	A_55_P2096395	Cdc42bpa	CDC42 binding protein kinase alpha	226751
253	0.0001125	0.0061	0.012987	686.91	1850.7	0.37	A_55_P2086198	ENSMUST00000030376
254	0.0001131	0.0061	0.012987	9062.52	27462.8	0.33	A_55_P2035504	Nt5c3			Metabolic pathways, Nicotinate and nicotinamide metabolism, Purine metabolism, Pyrimidine metabolism
255	0.0001133	0.0061	0.012987	892.57	433.27	2.06	A_51_P244531	6330403L08Rik	RIKEN cDNA 6330403L08 gene	70744
256	0.0001135	0.0061	0.012987	60.81	237.1	0.26	A_55_P1956488	Dmtn
257	0.0001136	0.0061	0.012987	2622.81	5086.9	0.52	A_51_P449325	H2-Oa	histocompatibility 2, O region alpha locus	15001
258	0.0001146	0.00612	0.012987	4199.4	12054.8	0.35	A_51_P266248	ENSMUST00000192250
259	0.0001148	0.00612	0.012987	612.75	1425.41	0.43	A_55_P2065113	Gm11559	predicted gene 11559	100415785
260	0.000116	0.00616	0.012987	2403.45	664.64	3.62	A_51_P282508	Rhoc	ras homolog gene family, member C	11853
261	0.0001166	0.00617	0.012987	1264.01	2903.95	0.44	A_55_P1958697	Rbm33	RNA binding motif protein 33	381626
262	0.0001193	0.00629	0.012987	1076.92	3630.85	0.3	A_52_P676198	Fam210b
263	0.00012	0.0063	0.012987	321.79	167.2	1.92	A_55_P2119927	CB193388
264	0.000121	0.00631	0.012987	1641.62	916.3	1.79	A_55_P2141860	Aen	apoptosis enhancing nuclease	68048
265	0.0001212	0.00631	0.012987	302.74	646.89	0.47	A_51_P288295	ENSMUST00000103496
266	0.0001216	0.00631	0.012987	474.87	1084.23	0.44	A_51_P375862	Srpk3	serine/arginine-rich protein specific kinase 3	56504
267	0.0001231	0.00636	0.012987	969.98	2192.6	0.44	A_51_P475076	Vbp1	von Hippel-Lindau binding protein 1	22327
268	0.0001242	0.00637	0.012987	180.06	76.82	2.34	A_55_P2005060	Ddx43
269	0.0001245	0.00637	0.012987	3728.64	8009.89	0.47	A_55_P2050044	A_55_P2050044
270	0.0001248	0.00637	0.012987	11858.8	34306.3	0.35	A_55_P2154536	Hagh	hydroxyacyl glutathione hydrolase	14651	Pyruvate metabolism
271	0.0001256	0.00637	0.012987	619.49	1239.64	0.5	A_52_P308875	ENSMUST00000177098
272	0.0001266	0.00637	0.012987	86.14	42.86	2.01	A_55_P2200234	F630201L12Rik	RIKEN cDNA F630201L12 gene	100038369
273	0.0001274	0.00637	0.012987	28464.2	11765.8	2.42	A_55_P2033120	Srxn1	sulfiredoxin 1 homolog (S. cerevisiae)	76650
274	0.0001274	0.00637	0.012987	528.57	218.74	2.42	A_66_P115757	Mthfd2l	methylenetetrahydrofolate dehydrogenase (NADP+ dependent) 2-like	665563	Metabolic pathways, One carbon pool by folate
275	0.0001275	0.00637	0.012987	15223.9	6101.43	2.5	A_51_P392303	Lrrn3	leucine rich repeat protein 3, neuronal	16981
276	0.0001284	0.00637	0.012987	227.37	397.16	0.57	A_51_P440460	Hip1r	huntingtin interacting protein 1 related	29816
277	0.0001286	0.00637	0.012987	2615.78	1131.6	2.31	A_55_P2010048	2810416G20Rik
278	0.0001297	0.00637	0.0238095	2590.28	6087.14	0.43	A_52_P70796	Cxcr5	chemokine (C-X-C motif) receptor 5	12145	Chemokine signaling pathway, Cytokine-cytokine receptor interaction
279	0.0001297	0.00637	0.012987	681.98	294.76	2.31	A_51_P240614	Tm4sf1	transmembrane 4 superfamily member 1	17112
280	0.0001299	0.00637	0.012987	295.71	716.8	0.41	A_55_P2276221	ENSMUST00000103315
281	0.0001301	0.00637	0.012987	84.98	41.55	2.05	A_52_P208521	Khdc1a	KH domain containing 1A	368204
282	0.0001312	0.00637	0.012987	10906.2	6579.63	1.66	A_52_P1020860	AW112010	expressed sequence AW112010	107350
283	0.0001322	0.00637	0.012987	741.05	407.82	1.82	A_55_P2061495	Cks1b	CDC28 protein kinase 1b	54124	Regulation of p27 Phosphorylation during Cell Cycle Progression, Pathways in cancer, Small cell lung cancer
284	0.0001328	0.00637	0.012987	502.48	222.63	2.26	A_55_P2354531	2610029K11Rik	RIKEN cDNA 2610029K11 gene	69250
285	0.0001334	0.00637	0.012987	192.4	83.1	2.32	A_55_P2034710	Clvs1	clavesin 1	74438
286	0.0001334	0.00637	0.012987	282.32	108.45	2.6	A_52_P578732	Ccr5	chemokine (C-C motif) receptor 5	12774	HIV Induced T Cell Apoptosis, IL12 and Stat4 Dependent Signaling Pathway in Th1 Development, NO2-dependent IL 12 Pathway in NK cells, Pertussis toxin-insensitive CCR5 Signaling in Macrophage, Selective expression of chemokine receptors during T-cell polarization, Chemokine signaling pathway, Cytokine-cytokine receptor interaction, Endocytosis, Toxoplasmosis
287	0.0001337	0.00637	0.012987	2591.54	7730.87	0.34	A_55_P2167123	Cyp4b1-ps2
288	0.000134	0.00637	0.012987	41.9	141.75	0.3	A_55_P2123907	A_55_P2123907
289	0.0001342	0.00637	0.012987	227.65	459.44	0.5	A_55_P2011950	ENSMUST00000103552
290	0.0001342	0.00637	0.012987	2395.47	5187.89	0.46	A_55_P2079079	Cd19	CD19 antigen	12478	B cell receptor signaling pathway, Hematopoietic cell lineage, Primary immunodeficiency
291	0.0001351	0.00637	0.012987	119.14	657.3	0.18	A_52_P73126	Epb4.2	erythrocyte protein band 4.2	13828
292	0.0001353	0.00637	0.012987	10751.9	32510.6	0.33	A_55_P2086664	Tspan33	tetraspanin 33	232670
293	0.0001355	0.00637	0.012987	5064.11	10569	0.48	A_51_P279163	Plcg2			B cell receptor signaling pathway, Calcium signaling pathway, Epithelial cell signaling in Helicobacter pylori infection, ErbB signaling pathway, Fc epsilon RI signaling pathway, Fc gamma R-mediated phagocytosis, Glioma, Inositol phosphate metabolism, Leukocyte transendothelial migration, Metabolic pathways, Natural killer cell mediated cytotoxicity, Neurotrophin signaling pathway, Non-small cell…
294	0.0001358	0.00637	0.012987	10619.1	21805.2	0.49	A_55_P2129219	NAP113071-1
295	0.0001361	0.00637	0.0151515	230801	128738	1.79	A_51_P129012	B2m	beta-2 microglobulin	12010	CTL mediated immune response against target cells , Ras-Independent pathway in NK cell-mediated cytotoxicity, Antigen processing and presentation
296	0.0001369	0.00638	0.012987	527.86	260.63	2.03	A_52_P625912	Klrb1f	killer cell lectin-like receptor subfamily B member 1F	232408
297	0.0001385	0.00642	0.012987	35334.4	99702.4	0.35	A_52_P167189	Isca1	iron-sulfur cluster assembly 1 homolog (S. cerevisiae)	69046
298	0.0001385	0.00642	0.012987	183.71	70.34	2.61	A_52_P94521	2510009E07Rik	RIKEN cDNA 2510009E07 gene	72190
299	0.0001394	0.00643	0.012987	55179.6	23847.5	2.31	A_51_P173100	Pttg1ip
300	0.0001397	0.00643	0.012987	110.77	52.45	2.11	A_55_P1990538	Ndfip2	Nedd4 family interacting protein 2	76273
301	0.0001407	0.00645	0.012987	188.5	408.65	0.46	A_51_P418737	ENSMUST00000030920
302	0.0001417	0.00646	0.012987	7878.4	4795.65	1.64	A_55_P1980583	Leprot	leptin receptor overlapping transcript	230514
303	0.0001418	0.00646	0.012987	1109.28	3180.13	0.35	A_55_P2129309	Gm38485
304	0.0001431	0.0065	0.012987	5698.17	15268.4	0.37	A_52_P78123	Dcaf12	DDB1 and CUL4 associated factor 12	68970
305	0.0001439	0.00651	0.012987	1810.69	836.92	2.16	A_52_P42245	Klrb1a	killer cell lectin-like receptor subfamily B member 1A	17057
306	0.0001464	0.00656	0.012987	488.78	246.39	1.98	A_55_P2134246	Serpinb9	serine (or cysteine) peptidase inhibitor, clade B, member 9	20723	Amoebiasis
307	0.0001467	0.00656	0.012987	2129.39	808.34	2.63	A_52_P253044	Syt13	synaptotagmin XIII	80976
308	0.0001467	0.00656	0.012987	15484.8	6156.71	2.52	A_55_P2013038	Serpinb6c	serine (or cysteine) peptidase inhibitor, clade B, member 6c	97848
309	0.0001469	0.00656	0.012987	2391.56	4340.51	0.55	A_52_P203691	Arl5c	ADP-ribosylation factor-like 5C	217151
310	0.0001476	0.00657	0.0151515	83428.5	37972.3	2.2	A_55_P2094060	Gzma	granzyme A	14938	Granzyme A mediated Apoptosis Pathway, Neuroactive ligand-receptor interaction
311	0.0001479	0.00657	0.012987	189.48	84.93	2.23	A_52_P278354	Bmp7	bone morphogenetic protein 7	12162	Cytokine-cytokine receptor interaction, Hedgehog signaling pathway, TGF-beta signaling pathway
312	0.0001496	0.00662	0.012987	909.43	1748.54	0.52	A_55_P2196027	Slc9a7	solute carrier family 9 (sodium/hydrogen exchanger), member 7	236727
313	0.0001501	0.00662	0.012987	91.89	172.72	0.53	A_55_P1973501	Ceacam16	carcinoembryonic antigen-related cell adhesion molecule 16	330483
314	0.0001514	0.00664	0.0151515	104.43	36.08	2.89	A_51_P292116	Ica1	islet cell autoantigen 1	15893	Type I diabetes mellitus
315	0.0001516	0.00664	0.012987	104080	50723.8	2.05	A_51_P218774	Rgs10	regulator of G-protein signalling 10	67865
316	0.000152	0.00664	0.012987	3736.96	12946.8	0.29	A_55_P2063146	A_55_P2063146
317	0.000156	0.00679	0.012987	899.86	206.92	4.35	A_55_P1972872	I830012O16Rik	RIKEN cDNA I830012O16 gene	667370
318	0.0001586	0.00689	0.012987	487.45	847.46	0.58	A_55_P2065726	ENSMUST00000134941
319	0.0001606	0.00695	0.012987	8713.15	4834.07	1.8	A_55_P1962092	Mpc1
320	0.0001652	0.00711	0.012987	4795.29	16706	0.29	A_55_P1996941	Ube2c	ubiquitin-conjugating enzyme E2C	68612	Ubiquitin mediated proteolysis
321	0.0001653	0.00711	0.012987	261.25	579.63	0.45	A_55_P1956017	Usp45
322	0.0001669	0.00715	0.012987	2493.3	956.8	2.61	A_51_P276479	4930486L24Rik
323	0.0001679	0.00715	0.0151515	267.94	69.41	3.86	A_51_P107362	Socs2			Insulin signaling pathway, Jak-STAT signaling pathway, Type II diabetes mellitus
324	0.0001679	0.00715	0.012987	117.89	36.64	3.22	A_55_P2082658	Gm31105
325	0.0001692	0.00715	0.012987	490.21	1396.51	0.35	A_55_P2006634	Map4k5			MAPKinase Signaling Pathway, The 4-1BB-dependent immune response
326	0.0001696	0.00715	0.012987	2881.47	1646.41	1.75	A_55_P2083654	Prmt2
327	0.0001698	0.00715	0.0238095	2058.91	795.33	2.59	A_55_P2071858	Mgmt	O-6-methylguanine-DNA methyltransferase	17314
328	0.0001699	0.00715	0.012987	5415.49	2390.62	2.27	A_55_P2075140	Sirt3	sirtuin 3 (silent mating type information regulation 2, homolog) 3 (S. cerevisiae)	64384
329	0.0001713	0.00719	0.012987	26027.2	12308.3	2.11	A_55_P2093595	Mmd	monocyte to macrophage differentiation-associated	67468
330	0.0001725	0.00722	0.012987	274.2	562.32	0.49	A_51_P326994	Calhm2	calcium homeostasis modulator 2	72691
331	0.0001733	0.00723	0.012987	529.91	1173.19	0.45	A_55_P2065513	Ebf1	early B cell factor 1	13591
332	0.0001758	0.0073	0.012987	70621.1	181131	0.39	A_55_P1961463	Bnip3l	BCL2/adenovirus E1B interacting protein 3-like	12177
333	0.000176	0.0073	0.012987	508.44	923	0.55	A_51_P182311	Clec2i	C-type lectin domain family 2, member i	93675
334	0.0001768	0.00731	0.012987	23668.9	50181.3	0.47	A_55_P2066958	Sh3glb1	SH3-domain GRB2-like B1 (endophilin)	54673	CBL mediated ligand-induced downregulation of EGF receptors, Endocytosis
335	0.000178	0.00734	0.012987	259.56	128.15	2.03	A_55_P2056926	Mtss1l	metastasis suppressor 1-like	244654
336	0.0001803	0.00735	0.012987	267.85	140.96	1.9	A_55_P2053181	Nefh			Amyotrophic lateral sclerosis (ALS)
337	0.0001804	0.00735	0.012987	2478.93	4661.78	0.53	A_55_P2087622	Il4i1	interleukin 4 induced 1	14204	Alanine, aspartate and glutamate metabolism, Cysteine and methionine metabolism, Metabolic pathways, Phenylalanine metabolism, Phenylalanine, tyrosine and tryptophan biosynthesis, Tryptophan metabolism, Tyrosine metabolism, Valine, leucine and isoleucine degradation
338	0.0001806	0.00735	0.012987	314.2	1225.57	0.26	A_51_P299062	Kel	Kell blood group	23925
339	0.0001809	0.00735	0.012987	102.95	357.61	0.29	A_55_P2019349	ENSMUST00000115604
340	0.0001818	0.00735	0.012987	237.62	106.67	2.23	A_52_P156775	Scgb1c1	secretoglobin, family 1C, member 1	338417
341	0.000182	0.00735	0.012987	867.82	524.71	1.65	A_55_P2042813	Gbp11	guanylate binding protein 11	634650
342	0.0001822	0.00735	0.012987	1424.96	4360.99	0.33	A_51_P221337	Ranbp10	RAN binding protein 10	74334
343	0.0001844	0.00741	0.012987	7643.67	3458	2.21	A_55_P2471798	ENSMUST00000110711
344	0.0001847	0.00741	0.012987	233.96	126.28	1.85	A_55_P2179599	Gbp8	guanylate-binding protein 8	76074
345	0.0001866	0.00745	0.012987	119.35	60.19	1.98	A_66_P136097	Trim13	tripartite motif-containing 13	66597
346	0.0001866	0.00745	0.012987	243.4	120.07	2.03	A_52_P15461	Il15	interleukin 15	16168	Cytokine Network, Cytokines and Inflammatory Response, Cytokine-cytokine receptor interaction, Intestinal immune network for IgA production, Jak-STAT signaling pathway, Rheumatoid arthritis
347	0.0001882	0.00748	0.012987	34.87	109.43	0.32	A_55_P2162807	Pla2g2e	phospholipase A2, group IIE	26970	alpha-Linolenic acid metabolism, Arachidonic acid metabolism, Ether lipid metabolism, Fat digestion and absorption, Fc epsilon RI signaling pathway, Glycerophospholipid metabolism, GnRH signaling pathway, Linoleic acid metabolism, Long-term depression, MAPK signaling pathway, Metabolic pathways, Pancreatic secretion, Toxoplasmosis, Vascular smooth muscle contraction, VEGF signaling pathway
348	0.0001886	0.00748	0.012987	186.11	371.6	0.5	A_51_P382369	Zfp608	zinc finger protein 608	269023
349	0.0001913	0.00757	0.012987	35192.3	17919.3	1.96	A_55_P2041320	TC1682680
350	0.0001922	0.00758	0.012987	331.38	160.04	2.07	A_55_P2108845	Gm7160	predicted gene 7160	635504
351	0.0001926	0.00758	0.012987	1290.57	2801.33	0.46	A_55_P1958275	Bcl11a	B cell CLL/lymphoma 11A (zinc finger protein)	14025
352	0.0001932	0.00758	0.012987	327.46	888.27	0.37	A_55_P2020549	ENSMUST00000123616
353	0.0001937	0.00758	0.012987	244.8	768.17	0.32	A_55_P2009116	F830002L21Rik	RIKEN cDNA F830002L21 gene	414125
354	0.0001952	0.00759	0.012987	12324.6	20418	0.6	A_52_P376135	Mknk2	MAP kinase-interacting serine/threonine kinase 2	17347	Erk1/Erk2 Mapk Signaling pathway, MAPKinase Signaling Pathway, Insulin signaling pathway, MAPK signaling pathway
355	0.0001952	0.00759	0.012987	1395.08	823.19	1.69	A_51_P398878	Uck2	uridine-cytidine kinase 2	80914	Drug metabolism - other enzymes, Metabolic pathways, Pyrimidine metabolism
356	0.000199	0.00772	0.012987	31106.3	76349.4	0.41	A_55_P1960566	Ybx3	Y box protein 3	22611
357	0.0001996	0.00772	0.012987	76.09	32.58	2.34	A_55_P2145696	P3h4
358	0.0002003	0.00772	0.012987	153.91	57.02	2.7	A_66_P101427	2310026L22Rik	RIKEN cDNA 2310026L22 gene	69594
359	0.0002007	0.00772	0.012987	5851.48	2501.12	2.34	A_55_P2007470	Pdgfa	platelet derived growth factor, alpha	18590	Cytokines and Inflammatory Response, PDGF Signaling Pathway, Phospholipids as signalling intermediaries, Cytokine-cytokine receptor interaction, Focal adhesion, Gap junction, Glioma, MAPK signaling pathway, Melanoma, Pathways in cancer, Prostate cancer, Regulation of actin cytoskeleton
360	0.0002032	0.00777	0.012987	10343.6	50376.3	0.21	A_51_P455647	Car2	carbonic anhydrase 2	12349
361	0.0002034	0.00777	0.012987	2117.27	1249.74	1.69	A_55_P2118090	NAP092744-001
362	0.0002038	0.00777	0.012987	793.6	401.72	1.98	A_55_P2119377	Klri2	killer cell lectin-like receptor family I member 2	320407
363	0.0002059	0.00781	0.012987	324.77	163.73	1.98	A_52_P599514	Klrb1c	killer cell lectin-like receptor subfamily B member 1C	17059
364	0.000206	0.00781	0.012987	25947.4	11511.3	2.25	A_55_P2167984	ENSMUST00000004050
365	0.0002078	0.00786	0.012987	1702.94	677.99	2.51	A_55_P1998816	Zfand5	zinc finger, AN1-type domain 5	22682
366	0.0002088	0.00788	0.012987	44.5	89.54	0.5	A_55_P1966274	Pdzd4	PDZ domain containing 4	245469
367	0.0002151	0.00808	0.012987	3765.92	7749.64	0.49	A_55_P2009567	Ptbp3
368	0.0002154	0.00808	0.012987	2825.54	4995.88	0.57	A_55_P2020373	Chd4
369	0.000216	0.00808	0.012987	111.34	40.89	2.72	A_55_P2004652	Klrc1	killer cell lectin-like receptor subfamily C, member 1	16641	Ras-Independent pathway in NK cell-mediated cytotoxicity, Antigen processing and presentation, Graft-versus-host disease, Natural killer cell mediated cytotoxicity
370	0.0002174	0.00811	0.012987	1935.85	762.03	2.54	A_55_P2031481	Fam131a	family with sequence similarity 131, member A	78408
371	0.0002204	0.00819	0.012987	3201.87	1408.02	2.27	A_55_P2077618	Csgalnact1	chondroitin sulfate N-acetylgalactosaminyltransferase 1	234356	Glycosaminoglycan biosynthesis - chondroitin sulfate, Metabolic pathways
372	0.0002209	0.00819	0.012987	672.48	1667.33	0.4	A_51_P386058	Ppp2r5b	protein phosphatase 2, regulatory subunit B (B56), beta isoform	225849	mRNA surveillance pathway, Oocyte meiosis, Wnt signaling pathway
373	0.0002212	0.00819	0.012987	450.98	219.35	2.06	A_55_P2060349	Lzts2	leucine zipper, putative tumor suppressor 2	226154
374	0.0002218	0.00819	0.012987	962.98	511.79	1.88	A_51_P279606	Socs1	suppressor of cytokine signaling 1	12703	Growth Hormone Signaling Pathway, IL-2 Receptor Beta Chain in T cell Activation, Insulin signaling pathway, Jak-STAT signaling pathway, Osteoclast differentiation, Toxoplasmosis, Type II diabetes mellitus, Ubiquitin mediated proteolysis
375	0.0002231	0.00821	0.012987	449.29	926.7	0.48	A_55_P2030299	ENSMUST00000103469
376	0.0002258	0.00828	0.012987	772.59	254.42	3.04	A_55_P2014319	Armcx6	armadillo repeat containing, X-linked 6	278097
377	0.0002262	0.00828	0.017316	2182.89	706.67	3.09	A_51_P359570	Ifit3	interferon-induced protein with tetratricopeptide repeats 3	15959
378	0.0002286	0.00835	0.012987	116.75	45.9	2.54	A_66_P106760	Adam32
379	0.0002294	0.00836	0.012987	99.92	34.91	2.86	A_55_P2360800	Gm13986
380	0.0002315	0.00839	0.012987	1426.58	677.87	2.1	A_51_P308681	Mcur1
381	0.0002316	0.00839	0.012987	513.29	1793.32	0.29	A_51_P375146	Cd36	CD36 antigen	12491	TSP-1 Induced Apoptosis in Microvascular Endothelial Cell , Adipocytokine signaling pathway, ECM-receptor interaction, Fat digestion and absorption, Hematopoietic cell lineage, Malaria, Phagosome, PPAR signaling pathway
382	0.0002345	0.00844	0.0238095	421.6	170.37	2.47	A_51_P296878	Triqk
383	0.0002345	0.00844	0.012987	896.95	522.24	1.72	A_52_P667477	Fyco1	FYVE and coiled-coil domain containing 1	17281
384	0.0002352	0.00844	0.012987	966.4	378.32	2.55	A_55_P1968618	Gm34342
385	0.0002355	0.00844	0.012987	726.59	1474	0.49	A_55_P2025463	Brpf3
386	0.0002399	0.00858	0.012987	18870.6	8530.08	2.21	A_51_P504522	Derl1	Der1-like domain family, member 1	67819	Amyotrophic lateral sclerosis (ALS), Protein processing in endoplasmic reticulum
387	0.0002406	0.00858	0.012987	52244.7	28920	1.81	A_55_P2059342	Lamp1	lysosomal-associated membrane protein 1	16783	Lysosome, Phagosome
388	0.0002462	0.00875	0.012987	295.07	815.69	0.36	A_51_P481920	Ccna2	cyclin A2	12428	Cell cycle, Progesterone-mediated oocyte maturation
389	0.0002466	0.00875	0.012987	7445.6	3630.42	2.05	A_55_P2147101	Sytl4	synaptotagmin-like 4	27359
390	0.0002475	0.00876	0.012987	6863.31	3281.68	2.09	A_55_P2030638	Dusp23	dual specificity phosphatase 23	68440
391	0.0002483	0.00876	0.012987	9752.84	4608.47	2.12	A_55_P2117741	Nck2	non-catalytic region of tyrosine kinase adaptor protein 2	17974	Axon guidance, ErbB signaling pathway, Pathogenic Escherichia coli infection, T cell receptor signaling pathway
392	0.0002488	0.00876	0.012987	346.56	184.14	1.88	A_52_P628067	Cdca3	cell division cycle associated 3	14793
393	0.0002541	0.00891	0.012987	3250.8	1592.43	2.04	A_51_P458218	Wdr13	WD repeat domain 13	73447
394	0.0002555	0.00891	0.012987	1839.79	3526.59	0.52	A_51_P146149	Napsa	napsin A aspartic peptidase	16541	Lysosome
395	0.0002557	0.00891	0.012987	57.43	98.17	0.59	A_51_P413507	2010109A12Rik	RIKEN cDNA 2010109A12 gene	75610
396	0.0002557	0.00891	0.012987	139.65	401.07	0.35	A_52_P497534	Wipi1	WD repeat domain, phosphoinositide interacting 1	52639
397	0.0002589	0.009	0.012987	28310.9	69384.5	0.41	A_55_P1961567	Ypel3	yippee-like 3 (Drosophila)	66090
398	0.0002599	0.00901	0.0238095	609.52	157.12	3.88	A_55_P1975922	Olfr629	olfactory receptor 629	258818
399	0.0002609	0.00902	0.012987	18205.2	32986.7	0.55	A_55_P2153904	LOC102642045
400	0.0002613	0.00902	0.012987	51644.2	31419.8	1.64	A_55_P2002632	Rap1b			Eph Kinases and ephrins support platelet aggregation, Signaling of Hepatocyte Growth Factor Receptor, Chemokine signaling pathway, Focal adhesion, Leukocyte transendothelial migration, Long-term potentiation, MAPK signaling pathway, Neurotrophin signaling pathway, Pancreatic secretion, Renal cell carcinoma
401	0.0002621	0.00902	0.012987	1294.05	715.99	1.81	A_51_P464911	Msrb2	methionine sulfoxide reductase B2	76467
402	0.0002626	0.00902	0.012987	49.52	136.01	0.36	A_55_P2055834	AK090145
403	0.0002643	0.00905	0.0238095	7760.73	3318.69	2.34	A_52_P59681	Hrsp12	heat-responsive protein 12	15473
404	0.0002664	0.0091	0.012987	891.21	1719.16	0.52	A_51_P337944	Bmp2k	BMP2 inducible kinase	140780
405	0.0002672	0.00911	0.012987	12653.4	5516.45	2.29	A_55_P2320283	Hmga2-ps1	high mobility group AT-hook 2, pseudogene 1	15365
406	0.0002686	0.00913	0.012987	1241.3	261.64	4.74	A_55_P2004867	Serpinb2	serine (or cysteine) peptidase inhibitor, clade B, member 2	18788	Fibrinolysis Pathway, Amoebiasis
407	0.0002745	0.0093	0.012987	5050.41	3020.68	1.67	A_55_P1982767	Tmem9b	TMEM9 domain family, member B	56786
408	0.000275	0.0093	0.012987	248.53	114.06	2.18	A_51_P514256	Tubb2b	tubulin, beta 2B class IIB	73710	Gap junction, Pathogenic Escherichia coli infection, Phagosome
409	0.0002762	0.00932	0.012987	4138.16	13308.7	0.31	A_51_P121455	Slc25a39	solute carrier family 25, member 39	68066
410	0.0002777	0.00935	0.012987	52.28	194.49	0.27	A_66_P126662	4732414G09Rik
411	0.0002796	0.00935	0.012987	124.2	51.88	2.39	A_55_P2065671	Ccnb1			Activation of Src by Protein-tyrosine phosphatase alpha, AKAP95 role in mitosis and chromosome dynamics, Cell Cycle: G2/M Checkpoint, Cyclins and Cell Cycle Regulation, Estrogen-responsive protein Efp controls cell cycle and breast tumors growth, How Progesterone Initiates the Oocyte Maturation, Sonic Hedgehog (SHH) Receptor Ptc1 Regulates cell cycle, Stathmin and breast cancer resistance to anti…
412	0.0002798	0.00935	0.012987	376.3	186.63	2.02	A_51_P161021	Ifit2	interferon-induced protein with tetratricopeptide repeats 2	15958
413	0.0002805	0.00935	0.0194805	1120.93	378.76	2.96	A_51_P506045	Cpq
414	0.0002808	0.00935	0.012987	125.75	56.81	2.21	A_55_P2417961	BC031361	cDNA sequence BC031361	414072
415	0.000281	0.00935	0.012987	1454.91	822.5	1.77	A_55_P2109377	Camk2b	calcium/calmodulin-dependent protein kinase II, beta	12323	Calcium signaling pathway, ErbB signaling pathway, Gastric acid secretion, Glioma, GnRH signaling pathway, Long-term potentiation, Melanogenesis, Neurotrophin signaling pathway, Olfactory transduction, Oocyte meiosis, Wnt signaling pathway
416	0.0002849	0.00944	0.012987	457.2	854.81	0.53	A_51_P261107	Ogt			Other types of O-glycan biosynthesis
417	0.0002852	0.00944	0.012987	603.29	1411.62	0.43	A_51_P234140	Cdkl1	cyclin-dependent kinase-like 1 (CDC2-related kinase)	71091
418	0.0002896	0.00956	0.012987	1908.13	3142	0.61	A_51_P212630	Chd8	chromodomain helicase DNA binding protein 8	67772	Wnt signaling pathway
419	0.0002936	0.00967	0.012987	957.93	1760.22	0.54	A_51_P104608	Rnase6	ribonuclease, RNase A family, 6	78416
420	0.0002954	0.00971	0.012987	1407.62	3247.67	0.43	A_55_P1968628	AK048886
421	0.0003025	0.00991	0.012987	452.28	917.18	0.49	A_55_P2176753	A_55_P2176753
422	0.0003029	0.00991	0.012987	224514	139288	1.61	A_51_P489522	Ctla2b	cytotoxic T lymphocyte-associated protein 2 beta	13025
423	0.000304	0.00991	0.012987	2168.86	5488.15	0.4	A_52_P414420	Dcun1d1	DCN1, defective in cullin neddylation 1, domain containing 1 (S. cerevisiae)	114893
424	0.0003048	0.00991	0.0194805	677.67	1883.49	0.36	A_55_P2040227	Ptchd4
425	0.0003051	0.00991	0.012987	513.77	942.09	0.55	A_66_P123824	ENSMUST00000060989
426	0.0003061	0.00992	0.012987	1850.18	3483.81	0.53	A_55_P2151609	Sorl1	sortilin-related receptor, LDLR class A repeats-containing	20660
427	0.0003079	0.00995	0.012987	747.13	1576.92	0.47	A_52_P42834	Usp25	ubiquitin specific peptidase 25	30940
428	0.0003092	0.00997	0.012987	3650.04	6131.26	0.6	A_51_P324871	Cyb561a3
429	0.0003097	0.00997	0.012987	89.58	51.35	1.74	A_55_P2362391	E130112N10Rik
430	0.0003114	0.00999	0.012987	245.08	476.57	0.51	A_51_P406165	Nxpe2
431	0.0003124	0.00999	0.012987	76717.7	187767	0.41	A_55_P1984770	Fam220a
432	0.0003127	0.00999	0.012987	6634.09	3692.16	1.8	A_52_P127362	Vmp1	vacuole membrane protein 1	75909
433	0.0003186	0.0101	0.012987	683.36	1648.17	0.41	A_55_P1997126	Ctse	cathepsin E	13034	Lysosome
434	0.0003191	0.0101	0.012987	380.09	672.45	0.57	A_51_P187750	Neurl3	neuralized homolog 3 homolog (Drosophila)	214854
435	0.0003202	0.0101	0.012987	212.68	445.13	0.48	A_55_P2001269	ENSMUST00000103522
436	0.0003208	0.0101	0.012987	277.47	638.17	0.43	A_51_P170178	B3gnt8	UDP-GlcNAc:betaGal beta-1,3-N-acetylglucosaminyltransferase 8	232984
437	0.0003209	0.0101	0.012987	15938.4	33259.9	0.48	A_55_P2032039	Bola3	bolA-like 3 (E. coli)	78653
438	0.0003215	0.0101	0.012987	1160.16	2108.37	0.55	A_51_P397925	Smap2	stromal membrane-associated GTPase-activating protein 2	69780	Endocytosis
439	0.0003217	0.0101	0.012987	13155.7	29526.7	0.45	A_52_P533304	Eif5			Eukaryotic protein translation, Regulation of eIF2, RNA transport
440	0.0003218	0.0101	0.012987	344.18	632.53	0.54	A_55_P2409088	BB163080	expressed sequence BB163080	106459
441	0.000322	0.0101	0.012987	58797.2	34976.5	1.68	A_51_P342871	S100a10	S100 calcium binding protein A10 (calpactin)	20194
442	0.0003253	0.0101	0.012987	517.72	1217.9	0.43	A_51_P225832	2700097O09Rik	RIKEN cDNA 2700097O09 gene	72658
443	0.0003255	0.0101	0.012987	2076.89	3546.08	0.59	A_55_P1990324	Ptprc	protein tyrosine phosphatase, receptor type, C	19264	Activation of Csk by cAMP-dependent Protein Kinase Inhibits Signaling through the T Cell Receptor, B Lymphocyte Cell Surface Molecules, Lck and Fyn tyrosine kinases in initiation of TCR Activation, T Cytotoxic Cell Surface Molecules, T Helper Cell Surface Molecules, Cell adhesion molecules (CAMs), Fc gamma R-mediated phagocytosis, Primary immunodeficiency, T cell receptor signaling pathway
444	0.0003255	0.0101	0.012987	2731.68	5245.57	0.52	A_52_P161495	Bcl6	B cell leukemia/lymphoma 6	12053
445	0.0003256	0.0101	0.012987	152579	79977.7	1.91	A_51_P306527	Ywhah	tyrosine 3-monooxygenase/tryptophan 5-monooxygenase activation protein, eta polypeptide	22629	AKT Signaling Pathway, cdc25 and chk1 Regulatory Pathway in response to DNA damage, Cell Cycle: G2/M Checkpoint, Control of skeletal myogenesis by HDAC & calcium/calmodulin-dependent kinase (CaMK), Multiple antiapoptotic pathways from IGF-1R signaling lead to BAD phosphorylation, RB Tumor Suppressor/Checkpoint Signaling in response to DNA damage, Regulation of BAD phosphorylation, Regulation of P…
446	0.0003261	0.0101	0.012987	6285.5	3656.25	1.72	A_55_P2041723	Mid1ip1	Mid1 interacting protein 1 (gastrulation specific G12-like (zebrafish))	68041
447	0.0003276	0.0101	0.012987	215.93	352.24	0.61	A_52_P434055	Birc3	baculoviral IAP repeat-containing 3	11796	Caspase Cascade in Apoptosis, Role of Mitochondria in Apoptotic Signaling, Apoptosis, Focal adhesion, NOD-like receptor signaling pathway, Pathways in cancer, Small cell lung cancer, Toxoplasmosis, Ubiquitin mediated proteolysis
448	0.0003283	0.0101	0.0238095	96.68	220.15	0.44	A_66_P116412	Flt3	FMS-like tyrosine kinase 3	14255	Erythrocyte Differentiation Pathway, Acute myeloid leukemia, Cytokine-cytokine receptor interaction, Hematopoietic cell lineage, Pathways in cancer
449	0.0003284	0.0101	0.012987	237.13	454.14	0.52	A_51_P124345	Cpne5	copine V	240058
450	0.0003302	0.0101	0.012987	21746.6	10287.5	2.11	A_52_P541161	Rgs18	regulator of G-protein signaling 18	64214
451	0.000339	0.0104	0.0238095	79302.3	38472.3	2.06	A_66_P125722	Cyb5a
452	0.0003398	0.0104	0.012987	3025.18	1782.7	1.7	A_55_P2025490	Tnfrsf18	tumor necrosis factor receptor superfamily, member 18	21936	Cytokine-cytokine receptor interaction
453	0.0003423	0.0104	0.012987	360.93	162.57	2.22	A_55_P2170817	AI847159	expressed sequence AI847159	100048701
454	0.0003425	0.0104	0.012987	867.32	1871.91	0.46	A_55_P2078735	AI662270
455	0.0003439	0.0104	0.012987	4183.5	1790.44	2.34	A_55_P2158227	Angpt1	angiopoietin 1	11600	Rheumatoid arthritis
456	0.000345	0.0104	0.012987	409.24	215.03	1.9	A_51_P196844	Osbpl3	oxysterol binding protein-like 3	71720
457	0.0003495	0.0106	0.012987	26464.3	62039.7	0.43	A_51_P485240	Adipor1	adiponectin receptor 1	72674	Adipocytokine signaling pathway
458	0.0003509	0.0106	0.012987	642.37	1388.57	0.46	A_52_P1391	H2-DMb2	histocompatibility 2, class II, locus Mb2	15000
459	0.000353	0.0106	0.0238095	408.65	150.47	2.72	A_55_P2318934	1200007C13Rik	RIKEN cDNA 1200007C13 gene	74119
460	0.0003559	0.0107	0.012987	274.89	538.23	0.51	A_51_P513776	ENSMUST00000103535
461	0.0003559	0.0107	0.012987	357.37	918.97	0.39	A_51_P230507	Ell2	elongation factor RNA polymerase II 2	192657
462	0.000357	0.0107	0.012987	2074.44	4259.81	0.49	A_55_P2332731	D130062J21Rik	RIKEN cDNA D130062J21 gene	100038651
463	0.0003572	0.0107	0.012987	248.06	98.08	2.53	A_51_P304239	Loxl1	lysyl oxidase-like 1	16949
464	0.0003586	0.0107	0.017316	15100.3	40746	0.37	A_51_P161929	Tspo2	translocator protein 2	70026
465	0.00036	0.0107	0.012987	677.53	267.69	2.53	A_55_P1990735	Ift122	intraflagellar transport 122 homolog (Chlamydomonas)	81896
466	0.0003604	0.0107	0.012987	13119.4	7011.26	1.87	A_55_P2152009	Tesc	tescalcin	57816
467	0.0003623	0.0107	0.012987	138.2	56.12	2.46	A_55_P2011220	Armcx1	armadillo repeat containing, X-linked 1	78248
468	0.0003623	0.0107	0.012987	86.02	36.81	2.34	A_55_P2180849	AA684185	expressed sequence AA684185	100040632
469	0.0003632	0.0107	0.012987	958.56	4256.97	0.23	A_51_P453736	Apol11b	apolipoprotein L 11b	328563
470	0.0003635	0.0107	0.012987	12928.2	8261.88	1.56	A_51_P149775	Spcs1	signal peptidase complex subunit 1 homolog (S. cerevisiae)	69019	Protein export
471	0.0003661	0.0107	0.012987	1188.39	2030.32	0.59	A_51_P394735	Arhgef18	rho/rac guanine nucleotide exchange factor (GEF) 18	102098
472	0.0003663	0.0107	0.012987	1786.67	3567.84	0.5	A_55_P1984640	Ube2f	ubiquitin-conjugating enzyme E2F (putative)	67921	Ubiquitin mediated proteolysis
473	0.0003669	0.0107	0.012987	6030.84	3082.77	1.96	A_55_P2099019	Micu1	mitochondrial calcium uptake 1	216001
474	0.0003678	0.0107	0.012987	110658	55070.2	2.01	A_55_P1962011	Clec1b	C-type lectin domain family 1, member b	56760
475	0.0003682	0.0107	0.012987	2567.84	1596.29	1.61	A_51_P495242	Lat	linker for activation of T cells	16797	Ras-Independent pathway in NK cell-mediated cytotoxicity, T Cell Receptor Signaling Pathway, Fc epsilon RI signaling pathway, Fc gamma R-mediated phagocytosis, Natural killer cell mediated cytotoxicity, T cell receptor signaling pathway
476	0.0003706	0.0107	0.012987	130.32	225.64	0.58	A_55_P2398270	5033423O07Rik	RIKEN cDNA 5033423O07 gene	75972
477	0.0003709	0.0107	0.012987	202.87	111.45	1.82	A_55_P2334112	1700096K18Rik	RIKEN cDNA 1700096K18 gene	73571
478	0.0003723	0.0107	0.012987	173.22	384.21	0.45	A_52_P287992	Tbcel	tubulin folding cofactor E-like	272589
479	0.0003723	0.0107	0.012987	1129.03	553.36	2.04	A_55_P2031466	Lrrc32
480	0.0003728	0.0107	0.0238095	651.71	227.09	2.87	A_51_P219166	Mfap3l	microfibrillar-associated protein 3-like	71306
481	0.0003737	0.0107	0.012987	1784.92	1061.17	1.68	A_55_P2011436	Gm11223	predicted gene 11223	100039888
482	0.0003747	0.0107	0.012987	18208.1	54049.4	0.34	A_51_P285446	Lig1	ligase I, DNA, ATP-dependent	16881	Base excision repair, DNA replication, Mismatch repair, Nucleotide excision repair
483	0.0003755	0.0107	0.012987	25893.8	12300.1	2.11	A_55_P2005680	Ipo11
484	0.0003788	0.0108	0.0238095	275.42	591.05	0.47	A_55_P2109445	Irf4	interferon regulatory factor 4	16364
485	0.0003793	0.0108	0.012987	4677.83	8093.26	0.58	A_51_P192130	Stk10	serine/threonine kinase 10	20868
486	0.0003806	0.0108	0.012987	2382.23	5918.26	0.4	A_51_P403273	Tax1bp1	Tax1 (human T cell leukemia virus type I) binding protein 1	52440
487	0.0003819	0.0108	0.012987	1041.11	596.25	1.75	A_51_P500090	Klra7	killer cell lectin-like receptor, subfamily A, member 7	16638
488	0.0003824	0.0108	0.012987	1128.44	647.98	1.74	A_52_P630632	Rcbtb2	regulator of chromosome condensation (RCC1) and BTB (POZ) domain containing protein 2	105670
489	0.0003845	0.0108	0.012987	360.83	640.88	0.56	A_51_P113003	Cenpq	centromere protein Q	83815
490	0.0003847	0.0108	0.017316	1692.6	3191.61	0.53	A_55_P2170569	Ggps1	geranylgeranyl diphosphate synthase 1	14593	Metabolic pathways, Terpenoid backbone biosynthesis
491	0.0003909	0.011	0.012987	3504.39	7709.91	0.45	A_66_P109562	ENSMUST00000121719
492	0.0003921	0.011	0.012987	48658.1	85935.3	0.57	A_52_P37431	NAP114294-1
493	0.0003956	0.011	0.012987	899.38	454.3	1.98	A_52_P677891	Fam174b	family with sequence similarity 174, member B	100038347
494	0.0003965	0.011	0.012987	160.01	65.71	2.43	A_55_P2155146	Klrc3	killer cell lectin-like receptor subfamily C, member 3	58179	Ras-Independent pathway in NK cell-mediated cytotoxicity, Antigen processing and presentation, Natural killer cell mediated cytotoxicity
495	0.0003965	0.011	0.012987	1491.91	4075.01	0.37	A_52_P87503	Hbq1b	hemoglobin, theta 1B	544763
496	0.000397	0.011	0.012987	1056.58	1881.39	0.56	A_51_P379976	Arl4a	ADP-ribosylation factor-like 4A	11861
497	0.0003985	0.0111	0.012987	544.88	265.98	2.05	A_51_P463440	Elovl6	ELOVL family member 6, elongation of long chain fatty acids (yeast)	170439	Biosynthesis of unsaturated fatty acids
498	0.0003999	0.0111	0.012987	8055.84	20234.9	0.4	A_66_P101942	Gm9706	predicted gene 9706	677168
499	0.000401	0.0111	0.012987	209.03	113.08	1.85	A_65_P12530	Pde4d			Purine metabolism
500	0.0004015	0.0111	0.012987	906.81	1463.27	0.62	A_66_P125110	ENSMUST00000193321
501	0.0004019	0.0111	0.012987	1049.95	3506.45	0.3	A_55_P2151438	A_55_P2151438
502	0.0004072	0.0112	0.012987	5718.58	2806.72	2.04	A_51_P448664	Tbxas1	thromboxane A synthase 1, platelet	21391	Eicosanoid Metabolism, Arachidonic acid metabolism, Metabolic pathways
503	0.0004076	0.0112	0.012987	6262.55	11395.3	0.55	A_52_P91235	Ccni	cyclin I	12453
504	0.0004086	0.0112	0.012987	603.72	357.32	1.69	A_51_P510891	Afp	alpha fetoprotein	11576
505	0.0004089	0.0112	0.012987	152.49	51.81	2.94	A_55_P1965363	Serpinb6e
506	0.0004101	0.0112	0.0238095	311.98	141.25	2.21	A_55_P2046494	Zfand4
507	0.0004108	0.0112	0.012987	238.74	522.19	0.46	A_52_P68028	Ace	angiotensin I converting enzyme (peptidyl-dipeptidase A) 1	11421	Angiotensin-converting enzyme 2 regulates heart function, Chagas disease (American trypanosomiasis), Hypertrophic cardiomyopathy (HCM), Renin-angiotensin system
508	0.0004112	0.0112	0.0151515	1582.46	826.55	1.91	A_55_P1994309	Ptgir	prostaglandin I receptor (IP)	19222	Eicosanoid Metabolism, Neuroactive ligand-receptor interaction, Vascular smooth muscle contraction
509	0.0004129	0.0112	0.012987	641.55	1149.18	0.56	A_51_P304397	Cpm	carboxypeptidase M	70574
510	0.000414	0.0112	0.012987	5718.07	3089.72	1.85	A_55_P2137406	Bax	BCL2-associated X protein	12028	Apoptotic Signaling in Response to DNA Damage, Ceramide Signaling Pathway, p53 Signaling Pathway, Regulation of BAD phosphorylation, Role of Mitochondria in Apoptotic Signaling, Amyotrophic lateral sclerosis (ALS), Apoptosis, Colorectal cancer, Huntington's disease, Neurotrophin signaling pathway, p53 signaling pathway, Pathways in cancer, Prion diseases, Protein processing in endoplasmic reticul…
511	0.0004153	0.0112	0.012987	2367.57	460.38	5.14	A_55_P2066017	A_55_P2066017
512	0.0004186	0.0113	0.012987	176.39	363.92	0.48	A_55_P2130497	ENSMUST00000103538
513	0.0004198	0.0113	0.0151515	501.47	234.45	2.14	A_55_P1965174	Fbxl2	F-box and leucine-rich repeat protein 2	72179
514	0.0004206	0.0113	0.012987	79.53	34.21	2.32	A_55_P2175590	Gm5486	predicted gene 5486	433024
515	0.0004235	0.0113	0.012987	1142.22	2203.34	0.52	A_51_P473734	H2-DMa	histocompatibility 2, class II, locus DMa	14998
516	0.0004239	0.0113	0.012987	88.2	198.68	0.44	A_55_P1975065	Kdm7a
517	0.0004244	0.0113	0.012987	17523.7	11116.8	1.58	A_55_P1992455	Vdac3	voltage-dependent anion channel 3	22335	Calcium signaling pathway, Huntington's disease, Parkinson's disease
518	0.0004254	0.0113	0.012987	4094.79	7682.39	0.53	A_55_P1999294	Gpbp1	GC-rich promoter binding protein 1	73274
519	0.0004314	0.0115	0.012987	64.68	33.86	1.91	A_55_P2135526	Gzmc	granzyme C	14940
520	0.0004346	0.0115	0.021645	959.03	508.43	1.89	A_55_P2164724	Gnaq	guanine nucleotide binding protein, alpha q polypeptide	14682	Activation of PKC through G protein coupled receptor, Angiotensin II mediated activation of JNK Pathway via Pyk2 dependent signaling, CCR3 signaling in Eosinophils, CXCR4 Signaling Pathway, Effects of calcineurin in Keratinocyte Differentiation, G-Protein Signaling Through Tubby Proteins, Links between Pyk2 and Map Kinases, Neuropeptides VIP and PACAP inhibit the apoptosis of activated T cells, P…
521	0.0004367	0.0116	0.012987	260.34	126.28	2.06	A_55_P2140118	Qpct	glutaminyl-peptide cyclotransferase (glutaminyl cyclase)	70536
522	0.0004378	0.0116	0.0238095	369.36	131.29	2.81	A_51_P350817	Cnn1	calponin 1	12797
523	0.0004411	0.0116	0.012987	1782.38	2856.17	0.62	A_55_P2313163	D10Bwg1070e	DNA segment, Chr 10, Brigham & Women's Genetics 1070 expressed	52902
524	0.0004467	0.0118	0.012987	1026.47	477.21	2.15	A_55_P1978972	Rp2h	retinitis pigmentosa 2 homolog (human)	19889
525	0.0004481	0.0118	0.012987	12396.6	5629.92	2.2	A_51_P513568	Stx11	syntaxin 11	74732	SNARE interactions in vesicular transport
526	0.000449	0.0118	0.012987	4371.87	10415.3	0.42	A_55_P2057390	Smap1	stromal membrane-associated protein 1	98366	Endocytosis
527	0.0004491	0.0118	0.012987	381.17	780.68	0.49	A_55_P1976450	A_55_P1976450
528	0.0004516	0.0118	0.0238095	766.68	308.05	2.49	A_66_P122559	Myct1	myc target 1	68632
529	0.0004525	0.0118	0.0151515	1173.24	672.64	1.74	A_55_P2002215	Arfip1
530	0.0004573	0.0119	0.0238095	336.94	114.05	2.95	A_55_P2062048	Gcsam
531	0.0004586	0.0119	0.0324675	42.98	184.88	0.23	A_55_P2294134	4930557K07Rik	RIKEN cDNA 4930557K07 gene	78202
532	0.0004598	0.0119	0.0238095	4174.81	7523.4	0.55	A_55_P2022805	1700021K19Rik
533	0.0004629	0.0119	0.012987	51104.2	21274	2.4	A_55_P1959818	Tmem40	transmembrane protein 40	94346
534	0.0004633	0.0119	0.012987	993.45	1789.04	0.56	A_55_P2016004	Cd22	CD22 antigen	12483	B cell receptor signaling pathway, Cell adhesion molecules (CAMs), Hematopoietic cell lineage
535	0.0004634	0.0119	0.017316	602.57	1549.91	0.39	A_52_P354373	1190002F15Rik
536	0.0004639	0.0119	0.012987	1272.83	537.56	2.37	A_52_P547662	P2ry1	purinergic receptor P2Y, G-protein coupled 1	18441	Neuroactive ligand-receptor interaction
537	0.0004656	0.012	0.012987	6852.15	3346.87	2.05	A_55_P1983638	Mapk6	mitogen-activated protein kinase 6	50772	MAPKinase Signaling Pathway
538	0.0004676	0.012	0.012987	479.19	1504.39	0.32	A_51_P241769	Rhd	Rh blood group, D antigen	19746
539	0.0004716	0.0121	0.012987	25432.5	11085.9	2.29	A_55_P2066727	Serpinb6a	serine (or cysteine) peptidase inhibitor, clade B, member 6a	20719
540	0.0004735	0.0121	0.012987	299.94	136.67	2.19	A_52_P360112	Clip2	CAP-GLY domain containing linker protein 2	269713
541	0.0004749	0.0121	0.012987	92.04	181.58	0.51	A_55_P2048085	Klhl14	kelch-like 14 (Drosophila)	225266
542	0.0004777	0.0122	0.012987	2514.72	1222.53	2.06	A_66_P119518	Tuba8	tubulin, alpha 8	53857	Downregulated of MTA-3 in ER-negative Breast Tumors, Gap junction, Pathogenic Escherichia coli infection, Phagosome
543	0.0004821	0.0122	0.012987	896.37	1446.95	0.62	A_55_P1962289	AK170517
544	0.0004826	0.0122	0.012987	70.14	246.95	0.28	A_51_P311362	4930449E01Rik	RIKEN cDNA 4930449E01 gene	74864
545	0.0004832	0.0122	0.012987	143898	283450	0.51	A_52_P684378	Gpx1	glutathione peroxidase 1	14775	Free Radical Induced Apoptosis, Amyotrophic lateral sclerosis (ALS), Arachidonic acid metabolism, Glutathione metabolism, Huntington's disease
546	0.0004834	0.0122	0.012987	2153.5	4685.3	0.46	A_55_P2101585	Cd55	CD55 antigen	13136	Complement and coagulation cascades, Hematopoietic cell lineage, Viral myocarditis
547	0.0004841	0.0122	0.012987	1492.76	724.61	2.06	A_51_P330369	Ssx2ip	synovial sarcoma, X breakpoint 2 interacting protein	99167	Adherens junction
548	0.000485	0.0122	0.012987	296.94	1205.83	0.25	A_55_P2079516	Mpp1	membrane protein, palmitoylated	17524
549	0.0004888	0.0123	0.0194805	146.77	70.86	2.07	A_55_P2039320	Zfp365	zinc finger protein 365	216049
550	0.0004891	0.0123	0.012987	28815.2	56731.7	0.51	A_51_P342652	Cd79b	CD79B antigen	15985	B Cell Receptor Complex, BCR Signaling Pathway, CTCF: First Multivalent Nuclear Factor, B cell receptor signaling pathway
551	0.0004902	0.0123	0.012987	2497.5	1418	1.76	A_55_P2060278	Fam45a	family with sequence similarity 45, member A	67894
552	0.0004906	0.0123	0.012987	44.36	191.02	0.23	A_52_P239086	Apol10a	apolipoprotein L 10a	245282
553	0.0004968	0.0124	0.012987	260.68	544.39	0.48	A_52_P213483	ENSMUST00000170551
554	0.0004975	0.0124	0.0238095	772.46	337.99	2.29	A_55_P1960216	Cd151	CD151 antigen	12476
555	0.0004996	0.0124	0.012987	29447	87410	0.34	A_55_P1987730	Fam213a
556	0.0004998	0.0124	0.0151515	61.87	187.6	0.33	A_55_P2005956	Egfbp2	epidermal growth factor binding protein type B	13647
557	0.0005022	0.0124	0.012987	5226.76	2701.25	1.93	A_55_P2056973	Treml2	triggering receptor expressed on myeloid cells-like 2	328833
558	0.000504	0.0125	0.012987	379.79	181.93	2.09	A_55_P2071716	Klre1	killer cell lectin-like receptor family E member 1	243655
559	0.0005075	0.0125	0.012987	401.37	677.84	0.59	A_51_P158018	Bend5	BEN domain containing 5	67621
560	0.0005092	0.0125	0.012987	4504	2148.36	2.1	A_55_P2016376	Mctp1	multiple C2 domains, transmembrane 1	78771
561	0.0005092	0.0125	0.012987	4701.23	7774.01	0.6	A_55_P2015734	Syvn1	synovial apoptosis inhibitor 1, synoviolin	74126	Protein processing in endoplasmic reticulum, Ubiquitin mediated proteolysis
562	0.0005098	0.0125	0.012987	1378.1	712.12	1.94	A_52_P679101	Tjp2	tight junction protein 2	21873	Tight junction, Vibrio cholerae infection
563	0.0005124	0.0126	0.012987	182.87	335.48	0.55	A_55_P2027157	Rph3al
564	0.000514	0.0126	0.0238095	1418.53	633.88	2.24	A_55_P1985559	ENSMUST00000119783
565	0.0005145	0.0126	0.012987	1822.69	981.7	1.86	A_55_P2020378	Ehd4	EH-domain containing 4	98878	Endocytosis
566	0.0005177	0.0126	0.0151515	73.1	35.62	2.05	A_55_P2082180	Tnfrsf9	tumor necrosis factor receptor superfamily, member 9	21942	The 4-1BB-dependent immune response, Cytokine-cytokine receptor interaction
567	0.0005222	0.0127	0.012987	1088.23	1784.59	0.61	A_55_P2077068	Malt1	mucosa associated lymphoid tissue lymphoma translocation gene 1	240354	B cell receptor signaling pathway, T cell receptor signaling pathway
568	0.0005236	0.0127	0.012987	4357.82	2100.32	2.07	A_55_P2106690	Tal1	T cell acute lymphocytic leukemia 1	21349
569	0.0005237	0.0127	0.012987	4570.05	8309.88	0.55	A_52_P354823	Irf8	interferon regulatory factor 8	15900
570	0.0005271	0.0128	0.012987	97.6	198.15	0.49	A_55_P1979364	ENSMUST00000103550
571	0.0005288	0.0128	0.012987	756.17	1214.46	0.62	A_55_P2214487	E330013P08Rik	RIKEN cDNA E330013P08 gene	320870
572	0.000529	0.0128	0.012987	286.71	572.46	0.5	A_55_P1978033	ENSMUST00000103397
573	0.0005306	0.0128	0.012987	11029.5	6790.78	1.62	A_55_P1992445	Vdac1	voltage-dependent anion channel 1	22333	Calcium signaling pathway, Huntington's disease, Parkinson's disease
574	0.0005312	0.0128	0.0151515	68968.9	34298.2	2.01	A_55_P2011341	A_55_P2011341
575	0.0005314	0.0128	0.0194805	637.72	1609.67	0.4	A_55_P1980041	Kpna6	karyopherin (importin) alpha 6	16650
576	0.0005451	0.0131	0.0281385	34.08	83.34	0.41	A_55_P2087659	A_55_P2087659
577	0.0005479	0.0131	0.017316	566.96	1917.99	0.3	A_55_P2004821	Olfr1417	olfactory receptor 1417	258938
578	0.0005489	0.0131	0.017316	1184.05	2117.49	0.56	A_55_P2144526	Fam65b	family with sequence similarity 65, member B	193385
579	0.0005502	0.0131	0.012987	3079.05	5129.81	0.6	A_51_P507053	Slc38a1	solute carrier family 38, member 1	105727
580	0.0005504	0.0131	0.012987	1796.49	3430.09	0.52	A_55_P2083149	A_55_P2083149
581	0.0005504	0.0131	0.0281385	103.51	38.26	2.71	A_51_P130727	Fkbp11	FK506 binding protein 11	66120
582	0.0005535	0.0131	0.0194805	72.12	34.34	2.1	A_52_P601958	Mtch2	mitochondrial carrier homolog 2 (C. elegans)	56428
583	0.000554	0.0131	0.0238095	59069.3	30142.4	1.96	A_51_P267239	Litaf	LPS-induced TN factor	56722
584	0.0005553	0.0131	0.012987	59.45	123.28	0.48	A_55_P2150734	ENSMUST00000103444
585	0.0005567	0.0131	0.0238095	2049.45	883.46	2.32	A_51_P458866	F11r	F11 receptor	16456	Cell adhesion molecules (CAMs), Epithelial cell signaling in Helicobacter pylori infection, Leukocyte transendothelial migration, Tight junction
586	0.0005584	0.0131	0.012987	725.21	1766.25	0.41	A_55_P1964076	Dnajb6	DnaJ (Hsp40) homolog, subfamily B, member 6	23950	Prion Pathway
587	0.0005589	0.0131	0.012987	1658.88	798.34	2.08	A_51_P509573	Ccl4	chemokine (C-C motif) ligand 4	20303	Pertussis toxin-insensitive CCR5 Signaling in Macrophage, Selective expression of chemokine receptors during T-cell polarization, Chemokine signaling pathway, Cytokine-cytokine receptor interaction, Cytosolic DNA-sensing pathway, Toll-like receptor signaling pathway
588	0.0005594	0.0131	0.012987	1057.98	307.67	3.44	A_51_P195958	Phlda1	pleckstrin homology-like domain, family A, member 1	21664
589	0.0005617	0.0131	0.012987	114	49.55	2.3	A_55_P2001518	Pde6h	phosphodiesterase 6H, cGMP-specific, cone, gamma	78600	Purine metabolism
590	0.0005619	0.0131	0.017316	45.44	90.78	0.5	A_55_P1990022	Cd200r3	CD200 receptor 3	74603
591	0.0005642	0.0132	0.0238095	1078.05	466.42	2.31	A_55_P2128695	Nckap1	NCK-associated protein 1	50884	Y branching of actin filaments, Regulation of actin cytoskeleton
592	0.0005677	0.0132	0.012987	378.92	626.49	0.6	A_51_P181538	Brwd1	bromodomain and WD repeat domain containing 1	93871
593	0.00057	0.0133	0.017316	3244.81	7843.25	0.41	A_55_P2010641	Slc38a5	solute carrier family 38, member 5	209837
594	0.0005708	0.0133	0.0238095	15849.5	7844.45	2.02	A_51_P112355	Igtp	interferon gamma induced GTPase	16145
595	0.0005717	0.0133	0.012987	479.83	267.51	1.79	A_52_P302463	Arl5a	ADP-ribosylation factor-like 5A	75423
596	0.0005727	0.0133	0.012987	2536.07	5956.07	0.43	A_51_P239654	Nr4a1	nuclear receptor subfamily 4, group A, member 1	15370	MAPK signaling pathway
597	0.0005746	0.0133	0.0238095	1112.84	501.74	2.22	A_55_P1959606	Tom1l1	target of myb1-like 1 (chicken)	71943
598	0.0005746	0.0133	0.012987	13407.7	7656.97	1.75	A_55_P2035981	Fam63a	family with sequence similarity 63, member A	75007
599	0.0005752	0.0133	0.0151515	7105.79	3832.74	1.85	A_55_P2004526	Klra8	killer cell lectin-like receptor, subfamily A, member 8	16639
600	0.0005814	0.0134	0.012987	107.94	46.35	2.33	A_55_P2207215	Gm10419
601	0.000585	0.0134	0.012987	1710.79	930.3	1.84	A_51_P120093	Snx10	sorting nexin 10	71982
602	0.000588	0.0135	0.0151515	406.44	224.81	1.81	A_66_P105319	Gm15706	predicted gene 15706	100039495
603	0.0005887	0.0135	0.012987	243.16	116.66	2.08	A_55_P1999556	Ccdc62	coiled-coil domain containing 62	208908
604	0.0005893	0.0135	0.012987	645.95	340.41	1.9	A_55_P2361647	4831440E17Rik	RIKEN cDNA 4831440E17 gene	320965
605	0.0005903	0.0135	0.012987	65129.1	144165	0.45	A_52_P642207	Mkrn1	makorin, ring finger protein, 1	54484
606	0.0005919	0.0135	0.012987	2257.04	943.56	2.39	A_52_P144310	Gad1	glutamate decarboxylase 1	14415	Alanine, aspartate and glutamate metabolism, beta-Alanine metabolism, Butanoate metabolism, Metabolic pathways, Taurine and hypotaurine metabolism, Type I diabetes mellitus
607	0.0005928	0.0135	0.012987	1050.43	563.36	1.86	A_55_P2057936	Gm12250	predicted gene 12250	631323
608	0.0005957	0.0135	0.012987	106478	59073.1	1.8	A_55_P2094925	Srgn	serglycin	19073
609	0.0005971	0.0135	0.0238095	78576	41334.5	1.9	A_55_P2171463	Nptn	neuroplastin	20320
610	0.0005985	0.0135	0.012987	5349.83	2460.88	2.17	A_52_P518808	ENSMUST00000134929
611	0.0006014	0.0136	0.012987	286.04	132.33	2.16	A_55_P2109152	Hist1h2bg	histone cluster 1, H2bg	319181	Systemic lupus erythematosus
612	0.000602	0.0136	0.0238095	782.84	307.4	2.55	A_55_P2160128	Pls1
613	0.0006057	0.0136	0.012987	358.59	194.13	1.85	A_55_P2083014	ENSMUST00000103281
614	0.0006085	0.0137	0.012987	1933.6	3318.57	0.58	A_51_P520966	Icosl	icos ligand	50723
615	0.0006101	0.0137	0.012987	1692.24	941.79	1.8	A_51_P323620	Thyn1	thymocyte nuclear protein 1	77862
616	0.0006134	0.0137	0.012987	97.53	202.95	0.48	A_52_P290021	Memo1	mediator of cell motility 1	76890
617	0.0006141	0.0137	0.012987	28884.7	13731.5	2.1	A_55_P2193512	Cd226	CD226 antigen	225825	Cell adhesion molecules (CAMs)
618	0.000617	0.0138	0.017316	1936.89	5473.71	0.35	A_51_P343309	Cmas	cytidine monophospho-N-acetylneuraminic acid synthetase	12764	Amino sugar and nucleotide sugar metabolism, Metabolic pathways
619	0.0006275	0.014	0.0238095	727.56	371.58	1.96	A_51_P117640	5830468F06Rik	RIKEN cDNA 5830468F06 gene	76082
620	0.0006276	0.014	0.021645	1553.91	720.74	2.16	A_55_P2107347	Trove2	TROVE domain family, member 2	20822	Systemic lupus erythematosus
621	0.0006287	0.014	0.012987	107.73	223.85	0.48	A_51_P104768	ENSMUST00000193893
622	0.0006385	0.0142	0.012987	286.09	547.88	0.52	A_55_P1966608	Ighv1-33	immunoglobulin heavy variable 1-33	641247
623	0.0006387	0.0142	0.012987	3139.03	1593.71	1.97	A_52_P336290	Rap2a
624	0.0006451	0.0143	0.0238095	983.12	1774.96	0.55	A_55_P2029106	Bmf	BCL2 modifying factor	171543
625	0.0006457	0.0143	0.012987	150.07	79.06	1.9	A_55_P2094474	Zeb2os
626	0.0006476	0.0143	0.012987	411.8	769.99	0.53	A_51_P505823	Endod1	endonuclease domain containing 1	71946	Apoptosis
627	0.000648	0.0143	0.012987	30935.8	50782.5	0.61	A_55_P2084344	A_55_P2084344
628	0.0006506	0.0143	0.0238095	1268.73	2539.18	0.5	A_52_P161630	St6gal1	beta galactoside alpha 2,6 sialyltransferase 1	20440	Metabolic pathways, N-Glycan biosynthesis, Other types of O-glycan biosynthesis
629	0.0006515	0.0143	0.0151515	3852.61	2353.36	1.64	A_55_P2025143	Tlk1	tousled-like kinase 1	228012
630	0.0006531	0.0143	0.0151515	26079.3	16782.3	1.55	A_55_P2005025	Mbnl1	muscleblind-like 1 (Drosophila)	56758
631	0.0006543	0.0143	0.012987	640.65	1045.37	0.61	A_52_P38964	Sap25	sin3 associated polypeptide	751865
632	0.0006554	0.0143	0.012987	5511.26	3407.88	1.62	A_51_P446469	Dok2	docking protein 2	13449
633	0.0006559	0.0143	0.0194805	686.49	1527.42	0.45	A_55_P2102961	TC1716772
634	0.0006566	0.0143	0.012987	707.52	1479.06	0.48	A_55_P2145034	Swt1
635	0.0006595	0.0143	0.0151515	287.23	139.99	2.05	A_55_P2110875	2700046G09Rik	RIKEN cDNA 2700046G09 gene	67188
636	0.0006597	0.0143	0.012987	20837.9	41500.8	0.5	A_55_P2078269	NAP062621-1
637	0.0006636	0.0144	0.0238095	298.01	136.61	2.18	A_55_P2042783	2310075C17Rik	RIKEN cDNA 2310075C17 gene	70194
638	0.0006669	0.0144	0.0151515	4558.3	2558.38	1.78	A_55_P2008687	Nlk			WNT Signaling Pathway, Adherens junction, MAPK signaling pathway, Wnt signaling pathway
639	0.0006688	0.0144	0.0151515	5219.05	11068	0.47	A_55_P1973352	Gm42035
640	0.0006691	0.0144	0.012987	454.48	793.89	0.57	A_51_P379775	Nrm	nurim (nuclear envelope membrane protein)	106582
641	0.0006768	0.0146	0.012987	168.32	483.31	0.35	A_55_P2157586	NAP060515-1
642	0.0006798	0.0146	0.012987	615.86	1181.47	0.52	A_55_P2158458	Iqcc	IQ motif containing C	230767
643	0.00068	0.0146	0.0238095	189.96	391.59	0.49	A_51_P166728	Pou2f2	POU domain, class 2, transcription factor 2	18987
644	0.0006822	0.0146	0.0151515	180.31	82.27	2.19	A_55_P2060922	Unc5a	unc-5 homolog A (C. elegans)	107448	Axon guidance
645	0.0006884	0.0147	0.012987	281.22	154.48	1.82	A_51_P344566	Plk1	polo-like kinase 1 (Drosophila)	18817	Cell Cycle: G2/M Checkpoint, Cell cycle, Oocyte meiosis, Progesterone-mediated oocyte maturation
646	0.0006897	0.0147	0.0151515	97.88	51	1.92	A_55_P2138500	A_55_P2138500
647	0.0006904	0.0147	0.0151515	89.45	40.56	2.21	A_55_P2042743	Glrp1	glutamine repeat protein 1	14659
648	0.0006951	0.0148	0.012987	103.72	279.87	0.37	A_55_P2168316	Aldh3b2	aldehyde dehydrogenase 3 family, member B2	621603	Drug metabolism - cytochrome P450, Glycolysis / Gluconeogenesis, Histidine metabolism, Metabolic pathways, Metabolism of xenobiotics by cytochrome P450, Phenylalanine metabolism, Tyrosine metabolism
649	0.0006972	0.0148	0.012987	2952.12	4513.79	0.65	A_55_P1959953	Helz2
650	0.0006974	0.0148	0.012987	1247.83	2586.09	0.48	A_52_P578436	ENSMUST00000101325
651	0.0006975	0.0148	0.012987	3970.77	9390.51	0.42	A_55_P2125496	Gm10731	predicted gene 10731	100039043
652	0.0006991	0.0148	0.0151515	1680.44	972.39	1.73	A_51_P248666	Cd274	CD274 antigen	60533	Cell adhesion molecules (CAMs)
653	0.0007	0.0148	0.012987	71.37	31.12	2.29	A_51_P285047	Cd160	CD160 antigen	54215
654	0.0007005	0.0148	0.012987	2592.42	1637.2	1.58	A_55_P1970507	Pef1	penta-EF hand domain containing 1	67898
655	0.0007017	0.0148	0.012987	11136.6	19696.7	0.57	A_55_P2121437	Gm9238	predicted gene 9238	668554
656	0.0007046	0.0148	0.0238095	944.53	1613.51	0.59	A_51_P221949	Csnk1g3	casein kinase 1, gamma 3	70425	Hedgehog signaling pathway
657	0.0007065	0.0148	0.012987	150.01	72.06	2.08	A_55_P2154933	Cd200r4	CD200 receptor 4	239849
658	0.0007105	0.0149	0.012987	1143.74	686.07	1.67	A_55_P2167714	Klra12	killer cell lectin-like receptor subfamily A, member 12	16630
659	0.0007118	0.0149	0.012987	152.07	70.9	2.14	A_52_P604735	ENSMUST00000117537
660	0.0007164	0.015	0.012987	3366.9	5845.4	0.58	A_55_P1953377	A_55_P1953377
661	0.000718	0.015	0.012987	1082.69	1631.81	0.66	A_55_P2208260	D230019N24Rik	RIKEN cDNA D230019N24 gene	399607
662	0.0007195	0.015	0.012987	314.63	552.62	0.57	A_52_P168449	Mapk11	mitogen-activated protein kinase 11	19094	MAPKinase Signaling Pathway, NFkB activation by Nontypeable Hemophilus influenzae, Amyotrophic lateral sclerosis (ALS), Chagas disease (American trypanosomiasis), Epithelial cell signaling in Helicobacter pylori infection, Fc epsilon RI signaling pathway, GnRH signaling pathway, Hepatitis C, Leishmaniasis, Leukocyte transendothelial migration, MAPK signaling pathway, Neurotrophin signaling pathwa…
663	0.0007207	0.015	0.012987	478.24	48.95	9.77	A_51_P290074	Fabp7	fatty acid binding protein 7, brain	12140	PPAR signaling pathway
664	0.0007225	0.015	0.012987	283.12	479.71	0.59	A_52_P578768	Slc38a9	solute carrier family 38, member 9	268706
665	0.0007228	0.015	0.012987	32.29	87.44	0.37	A_66_P121862	1700001K23Rik	RIKEN cDNA 1700001K23 gene	69319
666	0.0007233	0.015	0.012987	66.59	222.21	0.3	A_52_P309337	Metap2	methionine aminopeptidase 2	56307
667	0.0007242	0.015	0.012987	6438.73	10768.4	0.6	A_51_P509971	Plekho1	pleckstrin homology domain containing, family O member 1	67220
668	0.0007275	0.015	0.0151515	4643.39	7766.03	0.6	A_52_P222230	Gm42102
669	0.0007342	0.0151	0.0238095	248.04	111.68	2.22	A_51_P132013	Cysltr2	cysteinyl leukotriene receptor 2	70086	Calcium signaling pathway, Neuroactive ligand-receptor interaction
670	0.0007352	0.0151	0.025974	118.92	52.65	2.26	A_51_P386648	Glod5	glyoxalase domain containing 5	69824
671	0.0007356	0.0151	0.012987	808.98	1298.63	0.62	A_51_P495581	Tlr1	toll-like receptor 1	21897	Toll-like receptor signaling pathway
672	0.0007373	0.0151	0.0151515	252.69	146.44	1.73	A_51_P243134	Adcy6	adenylate cyclase 6	11512	Bile secretion, Chemokine signaling pathway, Dilated cardiomyopathy, Gap junction, Gastric acid secretion, GnRH signaling pathway, Melanogenesis, Oocyte meiosis, Pancreatic secretion, Progesterone-mediated oocyte maturation, Purine metabolism, Salivary secretion, Taste transduction, Vascular smooth muscle contraction, Vasopressin-regulated water reabsorption
673	0.0007384	0.0151	0.012987	3497.27	5787.36	0.6	A_55_P2097244	Bptf	bromodomain PHD finger transcription factor	207165
674	0.0007399	0.0152	0.012987	497.95	1271.22	0.39	A_55_P2030209	Cir1	corepressor interacting with RBPJ, 1	66935	Notch signaling pathway
675	0.0007436	0.0152	0.012987	159.35	274.75	0.58	A_51_P203192	Mbd4	methyl-CpG binding domain protein 4	17193	Base excision repair
676	0.0007499	0.0153	0.0238095	855.47	375.26	2.28	A_55_P2024220	A_55_P2024220
677	0.0007505	0.0153	0.012987	6312.51	14254.6	0.44	A_55_P1954400	NAP113365-1
678	0.0007515	0.0153	0.012987	507.93	266.66	1.9	A_52_P159050	Cds2			Glycerophospholipid metabolism, Metabolic pathways, Phosphatidylinositol signaling system
679	0.0007542	0.0153	0.0238095	166.26	79.46	2.09	A_52_P69020	Slc24a5	solute carrier family 24, member 5	317750
680	0.0007548	0.0153	0.012987	529.38	878.4	0.6	A_51_P183630	Bcor	BCL6 interacting corepressor	71458
681	0.0007596	0.0154	0.012987	209.3	403.83	0.52	A_52_P546162	ENSMUST00000103355
682	0.0007609	0.0154	0.0151515	23920	15411.8	1.55	A_55_P2151143	Dynlt1c	dynein light chain Tctex-type 1C	100040563
683	0.0007633	0.0154	0.0238095	247.38	110.47	2.24	A_52_P383217	NAP030950-1
684	0.0007676	0.0155	0.012987	107547	209553	0.51	A_55_P2141709	Gabarapl2	gamma-aminobutyric acid (GABA) A receptor-associated protein-like 2	93739	Regulation of autophagy
685	0.0007686	0.0155	0.012987	69.13	172.39	0.4	A_51_P413147	Klk1b3	kallikrein 1-related peptidase b3	18050	Erk1/Erk2 Mapk Signaling pathway, Nerve growth factor pathway (NGF), Phosphorylation of MEK1 by cdk5/p35 down regulates the MAP kinase pathway, Trka Receptor Signaling Pathway
686	0.0007725	0.0155	0.012987	205.57	359.77	0.57	A_51_P303620	Whrn
687	0.0007781	0.0156	0.012987	247.19	130.86	1.89	A_51_P479865	Glb1l	galactosidase, beta 1-like	74577
688	0.0007788	0.0156	0.012987	94.88	61	1.56	A_55_P2252601	4930481B07Rik	RIKEN cDNA 4930481B07 gene	74937
689	0.0007837	0.0157	0.0238095	812.06	408.93	1.99	A_51_P370678	Gfi1b	growth factor independent 1B	14582
690	0.0007847	0.0157	0.012987	7975.29	4666.09	1.71	A_51_P499195	Nkg7	natural killer cell group 7 sequence	72310
691	0.0007876	0.0157	0.0194805	7335.87	3139.45	2.34	A_51_P304170	Rtp4	receptor transporter protein 4	67775
692	0.0007944	0.0158	0.0151515	518.29	298.75	1.73	A_51_P411909	Sirt5	sirtuin 5 (silent mating type information regulation 2 homolog) 5 (S. cerevisiae)	68346
693	0.000796	0.0159	0.012987	4674.66	7878.92	0.59	A_51_P132718	2310010J17Rik	RIKEN cDNA 2310010J17 gene	78329
694	0.0007992	0.0159	0.0194805	945.06	1996.03	0.47	A_55_P2040773	A_55_P2040773
695	0.0008003	0.0159	0.0238095	8992.42	4434.5	2.03	A_55_P1980262	Cxx1b	CAAX box 1 homolog B (human)	553127
696	0.0008016	0.0159	0.0151515	130.57	257.9	0.51	A_55_P2065510	ENSMUST00000193950
697	0.0008026	0.0159	0.012987	656.74	374.32	1.75	A_51_P435321	Ap1s2			Lysosome
698	0.0008112	0.016	0.012987	1458.99	924.55	1.58	A_51_P171965	Sdhaf4
699	0.0008113	0.016	0.0238095	415.11	750.49	0.55	A_55_P2022773	Glcci1	glucocorticoid induced transcript 1	170772
700	0.0008144	0.0161	0.012987	3879.06	2276	1.7	A_52_P480360	Dut	deoxyuridine triphosphatase	110074	Metabolic pathways, Pyrimidine metabolism
701	0.0008157	0.0161	0.012987	382.78	693.87	0.55	A_55_P1971804	Hdac10	histone deacetylase 10	170787
702	0.0008165	0.0161	0.0238095	395.18	772.26	0.51	A_55_P2142590	Mark3	MAP/microtubule affinity-regulating kinase 3	17169
703	0.0008175	0.0161	0.0238095	7535.78	14959.7	0.5	A_55_P2002757	Blnk	B cell linker	17060	B cell receptor signaling pathway, Osteoclast differentiation, Primary immunodeficiency
704	0.000819	0.0161	0.0238095	1045.18	558.7	1.87	A_55_P2161077	NAP111447-1
705	0.0008206	0.0161	0.012987	553.54	346.99	1.6	A_55_P2166011	ENSMUST00000119047
706	0.0008225	0.0161	0.012987	487.31	1016.07	0.48	A_52_P591153	Pld4
707	0.0008244	0.0161	0.0238095	998.91	1632.61	0.61	A_51_P367125	Pold1	polymerase (DNA directed), delta 1, catalytic subunit	18971	Base excision repair, DNA replication, Homologous recombination, Metabolic pathways, Mismatch repair, Nucleotide excision repair, Purine metabolism, Pyrimidine metabolism
708	0.0008251	0.0161	0.012987	231.22	391.34	0.59	A_51_P253263	Zfp831	zinc finger protein 831	100043757
709	0.0008263	0.0161	0.012987	1083.96	4309.5	0.25	A_51_P417891	Trim10	tripartite motif-containing 10	19824
710	0.0008363	0.0163	0.012987	331.78	527.61	0.63	A_55_P1956762	ENSMUST00000124012
711	0.0008418	0.0163	0.0194805	260.5	467.18	0.56	A_55_P2155620	Mef2c	myocyte enhancer factor 2C	17260	NFAT and Hypertrophy of the heart (Transcription in the broken heart), MAPK signaling pathway
712	0.0008418	0.0163	0.012987	141.83	77.96	1.82	A_55_P1960501	TC1603217
713	0.0008437	0.0163	0.0151515	5463.45	3499.57	1.56	A_52_P615375	ENSMUST00000108817
714	0.0008474	0.0164	0.012987	283.49	166.12	1.71	A_51_P364421	Vamp7	vesicle-associated membrane protein 7	20955	SNARE interactions in vesicular transport
715	0.0008474	0.0164	0.0238095	206.3	97.26	2.12	A_52_P165654	Star	steroidogenic acute regulatory protein	20845
716	0.0008484	0.0164	0.0238095	3258.63	8431.27	0.39	A_51_P485421	ENSMUST00000103426
717	0.0008544	0.0164	0.012987	1862.4	2942.5	0.63	A_51_P316042	Card11	caspase recruitment domain family, member 11	108723	B cell receptor signaling pathway, T cell receptor signaling pathway
718	0.0008557	0.0164	0.012987	12010.5	7567.44	1.59	A_51_P126177	Map1lc3b	microtubule-associated protein 1 light chain 3 beta	67443
719	0.0008563	0.0164	0.012987	9748.5	4764.32	2.05	A_55_P1982817	A_55_P1982817
720	0.0008609	0.0165	0.0238095	4316.14	2223.15	1.94	A_52_P214612	ENSMUST00000149874
721	0.0008684	0.0166	0.012987	8377.26	18426	0.45	A_51_P483473	St3gal5	ST3 beta-galactoside alpha-2,3-sialyltransferase 5	20454	Glycosphingolipid biosynthesis - ganglio series, Metabolic pathways
722	0.000869	0.0166	0.012987	4637.65	8196.49	0.57	A_55_P2039235	Mat2b	methionine adenosyltransferase II, beta	108645	Cysteine and methionine metabolism, Metabolic pathways
723	0.0008714	0.0166	0.0238095	927.89	384.2	2.42	A_55_P2324976	5033406O09Rik
724	0.0008722	0.0166	0.012987	46.32	107.39	0.43	A_55_P2064486	Trim58	tripartite motif-containing 58	216781
725	0.0008872	0.0169	0.021645	360.89	912.26	0.4	A_55_P2070940	Krtap20-2
726	0.0008888	0.0169	0.012987	138.52	314.7	0.44	A_55_P1964348	Gdpd2	glycerophosphodiester phosphodiesterase domain containing 2	71584
727	0.0008906	0.0169	0.0238095	1143.42	490.72	2.33	A_55_P2133047	Tollip	toll interacting protein	54473	Toll-like receptor signaling pathway
728	0.0008996	0.0171	0.0151515	117.31	64.54	1.82	A_55_P2408112	4930431P03Rik	RIKEN cDNA 4930431P03 gene	73895
729	0.0009052	0.0171	0.012987	486.12	261.88	1.86	A_51_P500882	Ncr1	natural cytotoxicity triggering receptor 1	17086	Natural killer cell mediated cytotoxicity
730	0.0009066	0.0171	0.025974	34.42	89.01	0.39	A_55_P2088846	Ttll6	tubulin tyrosine ligase-like family, member 6	237930
731	0.000907	0.0171	0.012987	295.38	89.06	3.32	A_55_P2120469	Armc2
732	0.0009085	0.0171	0.0324675	811.81	1634.48	0.5	A_55_P2123491	B3gnt5			Glycosphingolipid biosynthesis - lacto and neolacto series, Metabolic pathways
733	0.0009173	0.0173	0.012987	2746.58	6050.16	0.45	A_52_P465121	LOC102643165
734	0.0009188	0.0173	0.012987	1871.42	2913.22	0.64	A_51_P170619	Ddx54	DEAD (Asp-Glu-Ala-Asp) box polypeptide 54	71990
735	0.0009195	0.0173	0.012987	1732.35	2758.39	0.63	A_51_P173735	Dock11	dedicator of cytokinesis 11	75974
736	0.0009236	0.0173	0.012987	4200.73	2149.82	1.95	A_52_P429774	Cnst	consortin, connexin sorting protein	226744
737	0.0009309	0.0174	0.0238095	404.67	654.63	0.62	A_51_P411264	Txndc16	thioredoxin domain containing 16	70561
738	0.0009311	0.0174	0.012987	505.52	310.87	1.63	A_55_P2115151	Pxylp1
739	0.000934	0.0174	0.0151515	277.87	155.83	1.78	A_55_P1989568	Tasp1	taspase, threonine aspartase 1	75812
740	0.000935	0.0174	0.0238095	11315.2	22088.9	0.51	A_55_P2057283	ENSMUST00000103749
741	0.0009407	0.0175	0.012987	1006.74	1787.61	0.56	A_55_P2104662	Ttc33	tetratricopeptide repeat domain 33	67515
742	0.0009413	0.0175	0.0194805	537.69	155.21	3.46	A_51_P183812	Slfn4	schlafen 4	20558
743	0.000946	0.0176	0.012987	228.04	486.37	0.47	A_51_P485594	Tab3	TGF-beta activated kinase 1/MAP3K7 binding protein 3	66724	NOD-like receptor signaling pathway
744	0.0009481	0.0176	0.0194805	234.61	668.87	0.35	A_55_P2146891	Ggt5	gamma-glutamyltransferase 5	23887	Arachidonic acid metabolism, Cyanoamino acid metabolism, Glutathione metabolism, Metabolic pathways, Taurine and hypotaurine metabolism
745	0.0009577	0.0177	0.012987	21987.8	11395.6	1.93	A_51_P327796	Itgb5	integrin beta 5	16419	Arrhythmogenic right ventricular cardiomyopathy (ARVC), Dilated cardiomyopathy, ECM-receptor interaction, Focal adhesion, Hypertrophic cardiomyopathy (HCM), Phagosome, Regulation of actin cytoskeleton
746	0.0009611	0.0178	0.0238095	7255.41	3919.17	1.85	A_55_P2101182	Pcmt1	protein-L-isoaspartate (D-aspartate) O-methyltransferase 1	18537
747	0.0009613	0.0178	0.0238095	5099.15	2700.34	1.89	A_55_P2160331	Bicd2	bicaudal D homolog 2 (Drosophila)	76895
748	0.0009652	0.0178	0.012987	845.63	474.63	1.78	A_55_P2157522	A_55_P2157522
749	0.0009671	0.0178	0.012987	23957.2	42000.4	0.57	A_55_P2004833	NAP114269-1
750	0.0009718	0.0179	0.0238095	8594.97	16561.9	0.52	A_55_P2137496	Cd79a	CD79A antigen (immunoglobulin-associated alpha)	12518	B Cell Receptor Complex, BCR Signaling Pathway, CTCF: First Multivalent Nuclear Factor, B cell receptor signaling pathway, Primary immunodeficiency
751	0.0009725	0.0179	0.012987	16699.5	28653.2	0.58	A_55_P2065370	A_55_P2065370
752	0.0009738	0.0179	0.012987	788.17	1466.85	0.54	A_66_P114768	Bach2	BTB and CNC homology 2	12014
753	0.000975	0.0179	0.012987	28264.1	49509.2	0.57	A_55_P2008898	A_55_P2008898
754	0.0009754	0.0179	0.0151515	2294.98	1255.56	1.83	A_55_P2074062	Sdhaf2	succinate dehydrogenase complex assembly factor 2	66072
755	0.0009847	0.018	0.012987	1539.94	987.9	1.56	A_55_P1955975	Afg3l2	AFG3(ATPase family gene 3)-like 2 (yeast)	69597
756	0.0009851	0.018	0.012987	319.32	736.18	0.43	A_52_P202029	Trak2	trafficking protein, kinesin binding 2	70827
757	0.0009879	0.018	0.017316	65.57	27.15	2.42	A_51_P104939	Klra5	killer cell lectin-like receptor, subfamily A, member 5	16636
758	0.0009894	0.018	0.012987	571.1	348.51	1.64	A_55_P2083889	Pea15a	phosphoprotein enriched in astrocytes 15A	18611
759	0.0009907	0.018	0.0238095	548.93	267.26	2.05	A_51_P406466	Ankrd35	ankyrin repeat domain 35	213121
760	0.0009922	0.018	0.012987	79.24	158.17	0.5	A_55_P1969901	ENSMUST00000103547
761	0.0009933	0.018	0.012987	1018.11	1624.31	0.63	A_51_P361492	Pou2f1	POU domain, class 2, transcription factor 1	18986
762	0.0009947	0.018	0.0151515	145.41	70.58	2.06	A_55_P2145656	A_55_P2145656
763	0.0009959	0.018	0.012987	584.63	1065.5	0.55	A_51_P203501	Vars	valyl-tRNA synthetase	22321	Aminoacyl-tRNA biosynthesis, Valine, leucine and isoleucine biosynthesis
764	0.0009966	0.018	0.012987	13960.1	28860	0.48	A_55_P2101739	ENSMUST00000183321
765	0.0009984	0.018	0.0151515	835.76	1818.72	0.46	A_51_P421876	Irf7	interferon regulatory factor 7	54123	Cytosolic DNA-sensing pathway, Hepatitis C, RIG-I-like receptor signaling pathway, Toll-like receptor signaling pathway

## Sheet: X1d7
Description of the problem:
Number of classes: 2
Number of genes used for random variance estimation: 22431
Number of genes that passed filtering criteria: 13805
Type of univariate test used: Two-sample T-test (with random variance model)
Class variable : Dose_X1d7
Random variance model parameters: a= 1.87391 , b= 3.52626 , Kolmogorov-Smirnov statistic= 0.02152
Exact permutation p-values for significant genes were computed based on 462 available permutations
Nominal significance level of each univariate test: 0.001
Genes which are differentially expressed among classes:
Number of genes significant at 0.001 level of the univariate test: 563
Table 1 - Sorted by p-value of the univariate test.
Class 1: 1; Class 2: C.
The first 563 genes are significant at the nominal 0.001 level of the univariate test
DOSEX1d7	Parametricp-value	FDR	Permutationp-value	Geom mean of intensities in class 1	Geom mean of intensities in class 2	Fold-change	UniqueID	Symbol	Name	EntrezID	DefinedGenelist
1	3e-07	0.0023	0.0021645	2756.32	732.73	3.76	A_51_P377760	Rnasel	ribonuclease L (2', 5'-oligoisoadenylate synthetase-dependent)	24014	Hepatitis C
2	4e-07	0.0023	0.0021645	2187.41	549.52	3.98	A_51_P463452	Acsl1	acyl-CoA synthetase long-chain family member 1	14081	Adipocytokine signaling pathway, Fatty acid metabolism, Metabolic pathways, Peroxisome, PPAR signaling pathway
3	5e-07	0.0023	0.0021645	2645.85	465.37	5.69	A_55_P2005345	Epb4.1
4	8e-07	0.00248	0.0108225	1424.66	31.95	44.59	A_51_P495825	Apof
5	9e-07	0.00248	0.0021645	1704.17	416.46	4.09	A_52_P239086	Apol10a	apolipoprotein L 10a	245282
6	1.2e-06	0.00276	0.0021645	29	75.01	0.39	A_55_P2057435	Gm6566	predicted gene 6566	625237
7	2e-06	0.00322	0.0021645	23739.2	7123.96	3.33	A_66_P122155	Wdr26	WD repeat domain 26	226757
8	2.1e-06	0.00322	0.0021645	1613.69	3832.39	0.42	A_51_P452153	Mzb1
9	2.8e-06	0.00322	0.0021645	245.18	570.07	0.43	A_52_P168449	Mapk11	mitogen-activated protein kinase 11	19094	MAPKinase Signaling Pathway, NFkB activation by Nontypeable Hemophilus influenzae, Amyotrophic lateral sclerosis (ALS), Chagas disease (American trypanosomiasis), Epithelial cell signaling in Helicobacter pylori infection, Fc epsilon RI signaling pathway, GnRH signaling pathway, Hepatitis C, Leishmaniasis, Leukocyte transendothelial migration, MAPK signaling pathway, Neurotrophin signaling pathwa…
10	2.9e-06	0.00322	0.0021645	2775.07	822.77	3.37	A_52_P125350	Anp32e	acidic (leucine-rich) nuclear phosphoprotein 32 family, member E	66471
11	3e-06	0.00322	0.0021645	427.78	1235.19	0.35	A_55_P2079076	Cacna1i			Calcium signaling pathway, MAPK signaling pathway
12	3.1e-06	0.00322	0.0021645	8690.13	2647.08	3.28	A_51_P300506	Cox6b2	cytochrome c oxidase subunit VIb polypeptide 2	333182	Alzheimer's disease, Cardiac muscle contraction, Huntington's disease, Metabolic pathways, Oxidative phosphorylation, Parkinson's disease
13	3.7e-06	0.00322	0.0021645	18921.5	4745.63	3.99	A_51_P343309	Cmas	cytidine monophospho-N-acetylneuraminic acid synthetase	12764	Amino sugar and nucleotide sugar metabolism, Metabolic pathways
14	4e-06	0.00322	0.0021645	18022.5	4869.31	3.7	A_51_P453736	Apol11b	apolipoprotein L 11b	328563
15	4.5e-06	0.00322	0.0021645	2596.27	753.52	3.45	A_52_P202029	Trak2	trafficking protein, kinesin binding 2	70827
16	4.9e-06	0.00322	0.0021645	961.97	2329.99	0.41	A_52_P77245	Snx8	sorting nexin 8	231834
17	4.9e-06	0.00322	0.0021645	1580.3	246.63	6.41	A_55_P1955276	Specc1	sperm antigen with calponin homology and coiled-coil domains 1	432572
18	5e-06	0.00322	0.0021645	377	107.5	3.51	A_51_P263246	Dusp8	dual specificity phosphatase 8	18218	Regulation of MAP Kinase Pathways Through Dual Specificity Phosphatases, MAPK signaling pathway
19	5.2e-06	0.00322	0.0021645	7443.68	2496.9	2.98	A_51_P320089	Gclm	glutamate-cysteine ligase, modifier subunit	14630	Glutathione metabolism, Metabolic pathways
20	5.4e-06	0.00322	0.0021645	75144.2	25781.7	2.91	A_52_P533304	Eif5			Eukaryotic protein translation, Regulation of eIF2, RNA transport
21	5.5e-06	0.00322	0.0021645	7969.29	19769.3	0.4	A_55_P2137496	Cd79a	CD79A antigen (immunoglobulin-associated alpha)	12518	B Cell Receptor Complex, BCR Signaling Pathway, CTCF: First Multivalent Nuclear Factor, B cell receptor signaling pathway, Primary immunodeficiency
22	5.5e-06	0.00322	0.0021645	2391.63	759.66	3.15	A_52_P650855	Myo1d
23	5.5e-06	0.00322	0.0021645	446.1	987.4	0.45	A_55_P2029592	Dus2
24	5.6e-06	0.00322	0.0021645	154.6	395.21	0.39	A_52_P252258	Mapk12	mitogen-activated protein kinase 12	29857	MAPKinase Signaling Pathway, Amyotrophic lateral sclerosis (ALS), Chagas disease (American trypanosomiasis), Epithelial cell signaling in Helicobacter pylori infection, Fc epsilon RI signaling pathway, GnRH signaling pathway, Hepatitis C, Leishmaniasis, Leukocyte transendothelial migration, MAPK signaling pathway, Neurotrophin signaling pathway, NOD-like receptor signaling pathway, Oocyte meiosis…
25	6e-06	0.00329	0.0021645	2734.18	6284.26	0.44	A_52_P70796	Cxcr5	chemokine (C-X-C motif) receptor 5	12145	Chemokine signaling pathway, Cytokine-cytokine receptor interaction
26	6.2e-06	0.00329	0.0021645	1899.59	506.14	3.75	A_55_P2243566	Redrum
27	6.9e-06	0.00353	0.0021645	529.91	1189.7	0.45	A_55_P2078433	Mcoln2	mucolipin 2	68279
28	7.4e-06	0.00357	0.0021645	1377.29	452.89	3.04	A_51_P257258	Cpox	coproporphyrinogen oxidase	12892	Metabolic pathways, Porphyrin and chlorophyll metabolism
29	7.5e-06	0.00357	0.0021645	17098.1	6858.64	2.49	A_52_P414420	Dcun1d1	DCN1, defective in cullin neddylation 1, domain containing 1 (S. cerevisiae)	114893
30	8e-06	0.00361	0.0021645	48674.7	18506	2.63	A_51_P483473	St3gal5	ST3 beta-galactoside alpha-2,3-sialyltransferase 5	20454	Glycosphingolipid biosynthesis - ganglio series, Metabolic pathways
31	8.1e-06	0.00361	0.0021645	2751.89	829.54	3.32	A_55_P2010788	Slc6a9	solute carrier family 6 (neurotransmitter transporter, glycine), member 9	14664
32	9.5e-06	0.00395	0.0021645	5815.77	1923.13	3.02	A_51_P299062	Kel	Kell blood group	23925
33	1e-05	0.00395	0.0021645	12283.1	4040.13	3.04	A_51_P221337	Ranbp10	RAN binding protein 10	74334
34	1.02e-05	0.00395	0.004329	7338.23	2192.37	3.35	A_51_P241769	Rhd	Rh blood group, D antigen	19746
35	1.03e-05	0.00395	0.0021645	5500.63	200.2	27.48	A_66_P106238	Gm5106	predicted gene 5106	330031
36	1.03e-05	0.00395	0.0021645	1845.19	621.51	2.97	A_51_P160413	Yod1	YOD1 OTU deubiquitinating enzyme 1 homologue (S. cerevisiae)	226418	Protein processing in endoplasmic reticulum
37	1.1e-05	0.00407	0.0021645	47767.5	108165	0.44	A_55_P2156731	H2-Eb1	histocompatibility 2, class II antigen E beta	14969
38	1.12e-05	0.00407	0.0021645	4298.94	1123.49	3.83	A_66_P136844	Dppa2	developmental pluripotency associated 2	73703
39	1.17e-05	0.00411	0.0021645	22501.1	8839.67	2.55	A_52_P169901	Slc25a51
40	1.21e-05	0.00411	0.0021645	6779.8	1875.76	3.61	A_55_P2032445	Slc25a37	solute carrier family 25, member 37	67712
41	1.22e-05	0.00411	0.0021645	3979.45	8466.14	0.47	A_55_P2089233	Pou2af1	POU domain, class 2, associating factor 1	18985
42	1.26e-05	0.00414	0.0021645	978.31	2014.83	0.49	A_51_P490348	1110059E24Rik	RIKEN cDNA 1110059E24 gene	66206
43	1.29e-05	0.00414	0.0021645	8471.2	3461.3	2.45	A_52_P486322	Fzr1	fizzy/cell division cycle 20 related 1 (Drosophila)	56371	Cell cycle, Progesterone-mediated oocyte maturation, Ubiquitin mediated proteolysis
44	1.35e-05	0.00417	0.0021645	442.81	1108.68	0.4	A_51_P375862	Srpk3	serine/arginine-rich protein specific kinase 3	56504
45	1.38e-05	0.00417	0.0021645	34.78	97.55	0.36	A_55_P2023314	Casz1	castor homolog 1, zinc finger (Drosophila)	69743
46	1.39e-05	0.00417	0.0021645	2810.71	939.65	2.99	A_55_P1979699	Spop	speckle-type POZ protein	20747
47	1.47e-05	0.00432	0.0021645	4074.84	1440.37	2.83	A_55_P2186808	ENSMUST00000140182
48	1.61e-05	0.00463	0.0021645	2089	5444.27	0.38	A_51_P100034	Mif4gd	MIF4G domain containing	69674
49	1.78e-05	0.00501	0.0021645	4037.4	8187.59	0.49	A_55_P2054998	NAP114924-1
50	1.83e-05	0.00505	0.0021645	380.92	116.73	3.26	A_55_P2019009	Ncoa7	nuclear receptor coactivator 7	211329
51	1.9e-05	0.00514	0.0021645	470.39	156.41	3.01	A_52_P554451	1300017J02Rik	RIKEN cDNA 1300017J02 gene	71775
52	2e-05	0.0052	0.0021645	1247.14	3395.09	0.37	A_55_P2332731	D130062J21Rik	RIKEN cDNA D130062J21 gene	100038651
53	2.01e-05	0.0052	0.0021645	6740.49	15493.8	0.44	A_55_P2002757	Blnk	B cell linker	17060	B cell receptor signaling pathway, Osteoclast differentiation, Primary immunodeficiency
54	2.06e-05	0.0052	0.0021645	510.65	1069.46	0.48	A_51_P298802	Bfsp2
55	2.07e-05	0.0052	0.0021645	28.4	91.71	0.31	A_55_P2044463	ENSMUST00000032967
56	2.14e-05	0.00521	0.0021645	233939	101490	2.31	A_51_P499061	Ube2o	ubiquitin-conjugating enzyme E2O	217342	Ubiquitin mediated proteolysis
57	2.15e-05	0.00521	0.0021645	54595	20503	2.66	A_52_P534583	Ahsp	alpha hemoglobin stabilizing protein	170812
58	2.2e-05	0.00522	0.0021645	4275.3	1494.86	2.86	A_55_P2030209	Cir1	corepressor interacting with RBPJ, 1	66935	Notch signaling pathway
59	2.23e-05	0.00522	0.0021645	30538.3	12532.6	2.44	A_51_P398467	Bsdc1	BSD domain containing 1	100383
60	2.31e-05	0.00522	0.0757576	1613.12	32.02	50.38	A_55_P2126333	Cyp2a12	cytochrome P450, family 2, subfamily a, polypeptide 12	13085
61	2.35e-05	0.00522	0.0021645	1992.82	834.84	2.39	A_52_P50478	Rnf123	ring finger protein 123	84585
62	2.38e-05	0.00522	0.0021645	1227.76	2601.21	0.47	A_51_P493720	Tfam	transcription factor A, mitochondrial	21780	Huntington's disease
63	2.38e-05	0.00522	0.004329	732.43	1681.67	0.44	A_51_P115817	Ralgps2	Ral GEF with PH domain and SH3 binding motif 2	78255
64	2.5e-05	0.00539	0.0021645	47.78	152.53	0.31	A_55_P2099363	Stac2	SH3 and cysteine rich domain 2	217154
65	2.56e-05	0.0054	0.0021645	1639.9	3929.1	0.42	A_55_P1987406	ENSMUST00000103746
66	2.58e-05	0.0054	0.0021645	3069.72	788.69	3.89	A_55_P2047285	Lcn6
67	2.63e-05	0.00542	0.0021645	1578.2	421.15	3.75	A_52_P184149	Mthfd2	methylenetetrahydrofolate dehydrogenase (NAD+ dependent), methenyltetrahydrofolate cyclohydrolase	17768	Metabolic pathways, One carbon pool by folate
68	2.73e-05	0.00554	0.0021645	5949.67	2485.57	2.39	A_55_P2083401	Acp1	acid phosphatase 1, soluble	11431	Adherens junction, Riboflavin metabolism
69	2.89e-05	0.00578	0.004329	141.63	351.88	0.4	A_51_P505662	Noxred1
70	2.98e-05	0.00588	0.0021645	1550.72	605.51	2.56	A_51_P209518	Galnt1	UDP-N-acetyl-alpha-D-galactosamine:polypeptide N-acetylgalactosaminyltransferase 1	14423	Metabolic pathways, Mucin type O-Glycan biosynthesis
71	3.03e-05	0.00589	0.0021645	64.89	147.51	0.44	A_51_P304239	Loxl1	lysyl oxidase-like 1	16949
72	3.23e-05	0.00619	0.0021645	1607.3	604.92	2.66	A_51_P249118	Abcb4	ATP-binding cassette, sub-family B (MDR/TAP), member 4	18670	ABC transporters, Bile secretion
73	3.35e-05	0.00634	0.0021645	192.23	545.22	0.35	A_51_P143682	Zfp318	zinc finger protein 318	57908
74	3.96e-05	0.00725	0.0021645	132.35	372.46	0.36	A_52_P319438	Ankrd37	ankyrin repeat domain 37	654824
75	3.97e-05	0.00725	0.0021645	6379	2186.5	2.92	A_52_P354373	1190002F15Rik
76	4.03e-05	0.00725	0.0021645	196	387.58	0.51	A_55_P2032363	Tomm40l	translocase of outer mitochondrial membrane 40 homolog-like (yeast)	641376	Amyotrophic lateral sclerosis (ALS)
77	4.17e-05	0.00725	0.004329	29.04	91.59	0.32	A_52_P625640	Trim9	tripartite motif-containing 9	94090
78	4.17e-05	0.00725	0.0021645	5092.54	295.42	17.24	A_55_P2039903	Wsb2	WD repeat and SOCS box-containing 2	59043
79	4.18e-05	0.00725	0.0757576	1557.06	29.65	52.52	A_51_P157462	Rgn	regucalcin	19733
80	4.37e-05	0.00725	0.0021645	49.26	138.44	0.36	A_55_P2068021	TC1720017
81	4.39e-05	0.00725	0.0021645	607.39	240.81	2.52	A_51_P345316	Cep76	centrosomal protein 76	225659
82	4.4e-05	0.00725	0.0021645	759.54	1695.48	0.45	A_66_P101835	Cd38	CD38 antigen	12494	Calcium signaling pathway, Hematopoietic cell lineage, Metabolic pathways, Nicotinate and nicotinamide metabolism, Pancreatic secretion, Salivary secretion
83	4.41e-05	0.00725	0.0021645	70.57	170.72	0.41	A_55_P2177998	Tmprss13	transmembrane protease, serine 13	214531
84	4.53e-05	0.00725	0.004329	2477.77	480.71	5.15	A_66_P120380	Apol10b	apolipoprotein L 10b	328561
85	4.54e-05	0.00725	0.0064935	27.44	75.83	0.36	A_55_P2174371	ENSMUST00000135335
86	4.57e-05	0.00725	0.0021645	11508.6	4882.5	2.36	A_55_P1975090	TC1663799
87	4.57e-05	0.00725	0.0021645	4208.6	2064.38	2.04	A_51_P225832	2700097O09Rik	RIKEN cDNA 2700097O09 gene	72658
88	4.69e-05	0.00736	0.0021645	488.77	934.6	0.52	A_55_P2008681	Ktn1	kinectin 1	16709
89	4.78e-05	0.00739	0.0021645	884.28	1645.11	0.54	A_55_P1957389	Snx25	sorting nexin 25	102141
90	4.94e-05	0.00739	0.0021645	152.61	366.12	0.42	A_51_P477682	Prss12	protease, serine, 12 neurotrypsin (motopsin)	19142
91	4.95e-05	0.00739	0.0021645	37236.4	18077.8	2.06	A_52_P78123	Dcaf12	DDB1 and CUL4 associated factor 12	68970
92	4.96e-05	0.00739	0.0021645	210.24	404.2	0.52	A_55_P2133370	Gm4610	predicted gene 4610	100043726
93	4.98e-05	0.00739	0.0021645	32.51	90.76	0.36	A_51_P477736	4932415M13Rik	RIKEN cDNA 4932415M13 gene	211496
94	5.24e-05	0.0077	0.0021645	167.81	389.97	0.43	A_51_P497741	Wdr95	WD40 repeat domain 95	381693
95	5.55e-05	0.00794	0.0021645	32339.7	63229.1	0.51	A_55_P2062310	ENSMUST00000169624
96	5.56e-05	0.00794	0.0021645	2474.66	5251.48	0.47	A_55_P2079079	Cd19	CD19 antigen	12478	B cell receptor signaling pathway, Hematopoietic cell lineage, Primary immunodeficiency
97	5.58e-05	0.00794	0.0021645	7101.76	3412.16	2.08	A_55_P2170569	Ggps1	geranylgeranyl diphosphate synthase 1	14593	Metabolic pathways, Terpenoid backbone biosynthesis
98	5.75e-05	0.0081	0.0021645	64275.4	30832.6	2.08	A_51_P368009	E2f2			Bladder cancer, Cell cycle, Chronic myeloid leukemia, Glioma, Melanoma, Non-small cell lung cancer, Pancreatic cancer, Pathways in cancer, Prostate cancer, Small cell lung cancer
99	5.83e-05	0.00813	0.0021645	119.48	264.62	0.45	A_55_P2384248	4930425O10Rik	RIKEN cDNA 4930425O10 gene	74635
100	5.89e-05	0.00813	0.0021645	454.18	859.85	0.53	A_55_P2166990	Ppcs	phosphopantothenoylcysteine synthetase	106564	Metabolic pathways, Pantothenate and CoA biosynthesis
101	6.17e-05	0.00843	0.0021645	38117.7	15828.1	2.41	A_55_P1996941	Ube2c	ubiquitin-conjugating enzyme E2C	68612	Ubiquitin mediated proteolysis
102	6.24e-05	0.00845	0.0021645	81.01	630.61	0.13	A_55_P2109382	Adora2a	adenosine A2a receptor	11540	Calcium signaling pathway, Neuroactive ligand-receptor interaction, Vascular smooth muscle contraction
103	6.33e-05	0.00848	0.0021645	218.56	72.52	3.01	A_51_P327934	Rfx2	regulatory factor X, 2 (influences HLA class II expression)	19725
104	6.44e-05	0.00853	0.0021645	2276.58	5209.95	0.44	A_51_P449325	H2-Oa	histocompatibility 2, O region alpha locus	15001
105	6.49e-05	0.00853	0.0021645	973.76	2492.17	0.39	A_51_P199135	Cd83	CD83 antigen	12522
106	6.62e-05	0.00856	0.0021645	1607.67	784.46	2.05	A_55_P1956017	Usp45
107	6.85e-05	0.00856	0.0021645	4079.26	8166.33	0.5	A_51_P347177	Snx2	sorting nexin 2	67804
108	6.85e-05	0.00856	0.0021645	11995.5	5436.5	2.21	A_55_P2067842	2015-03-05	membrane-associated ring finger (C3HC4) 5	69104
109	6.93e-05	0.00856	0.0021645	207.82	487.79	0.43	A_51_P348227	Stoml1	stomatin-like 1	69106
110	6.95e-05	0.00856	0.0021645	60.72	170.94	0.36	A_55_P1973501	Ceacam16	carcinoembryonic antigen-related cell adhesion molecule 16	330483
111	6.96e-05	0.00856	0.0021645	1928.35	625.26	3.08	A_55_P2073705	Tfdp2			Cell cycle
112	6.99e-05	0.00856	0.004329	46.42	128.12	0.36	A_52_P406036	Cdkn2aip	CDKN2A interacting protein	70925
113	7.09e-05	0.00856	0.0064935	27.55	78.74	0.35	A_52_P559557	BC026585	cDNA sequence BC026585	226527
114	7.09e-05	0.00856	0.004329	108.95	216.62	0.5	A_51_P460048	Cnrip1	cannabinoid receptor interacting protein 1	380686
115	7.2e-05	0.00856	0.0021645	154.88	393.6	0.39	A_55_P1954476	A_55_P1954476
116	7.21e-05	0.00856	0.0021645	834.29	322.06	2.59	A_55_P1959748	Asns			Alanine, aspartate and glutamate metabolism, Metabolic pathways, Nitrogen metabolism
117	7.31e-05	0.00856	0.0021645	5587.85	1809.26	3.09	A_55_P2105858	Atf5	activating transcription factor 5	107503
118	7.33e-05	0.00856	0.0021645	148.84	356.16	0.42	A_55_P1996329	Kat5	K(lysine) acetyltransferase 5	81601	Multi-step Regulation of Transcription by Pitx2
119	7.38e-05	0.00856	0.0021645	86.08	205.21	0.42	A_66_P133367	ENSMUST00000103381
120	7.57e-05	0.00865	0.0021645	45.96	93.93	0.49	A_55_P1999760	Lrrc51	leucine rich repeat containing 51	69358
121	7.58e-05	0.00865	0.0021645	405.27	786.56	0.52	A_55_P2146520	Carns1	carnosine synthase 1	107239
122	7.66e-05	0.00867	0.0021645	60.02	155.21	0.39	A_51_P405638	ENSMUST00000103473
123	7.8e-05	0.00875	0.0021645	292.83	579.22	0.51	A_51_P107782	Kdsr	3-ketodihydrosphingosine reductase	70750	Metabolic pathways, Sphingolipid metabolism
124	8.05e-05	0.00896	0.0021645	24.59	81.63	0.3	A_51_P359137	Doc2g	double C2, gamma	60425
125	8.45e-05	0.00921	0.0021645	192.3	376.55	0.51	A_55_P2149896	Lrrc75a
126	8.46e-05	0.00921	0.0021645	611.35	1113.4	0.55	A_55_P2044724	Zfp869	zinc finger protein 869	66869
127	8.47e-05	0.00921	0.0021645	653.51	228.45	2.86	A_52_P309337	Metap2	methionine aminopeptidase 2	56307
128	8.59e-05	0.00926	0.0021645	17406.5	34249.1	0.51	A_51_P144264	Klf2	Kruppel-like factor 2 (lung)	16598
129	8.65e-05	0.00926	0.0021645	158.47	357.91	0.44	A_55_P1977766	ENSMUST00000099153
130	8.82e-05	0.00928	0.0021645	17923.8	7914.22	2.26	A_55_P2117028	Mtmr3	myotubularin related protein 3	74302
131	8.92e-05	0.00928	0.004329	738.65	1997.6	0.37	A_51_P380178	Id3	inhibitor of DNA binding 3	15903	TGF-beta signaling pathway
132	8.92e-05	0.00928	0.0021645	1696.02	670.96	2.53	A_55_P2063785	Ank1	ankyrin 1, erythroid	11733
133	8.95e-05	0.00928	0.0021645	784.82	337.49	2.33	A_55_P2093784	Pip4k2a	phosphatidylinositol-5-phosphate 4-kinase, type II, alpha	18718	Inositol phosphate metabolism, Phosphatidylinositol signaling system, Regulation of actin cytoskeleton
134	9.05e-05	0.00928	0.0021645	2369.55	1021.3	2.32	A_51_P415809	Tusc1	tumor suppressor candidate 1	69136
135	9.33e-05	0.00928	0.0021645	3150.92	1304.55	2.42	A_55_P1976351	Gpcpd1	glycerophosphocholine phosphodiesterase GDE1 homolog (S. cerevisiae)	74182
136	9.36e-05	0.00928	0.0021645	3324.17	7603.45	0.44	A_66_P140949	NAP121332-001
137	9.45e-05	0.00928	0.0021645	6835.7	3097.49	2.21	A_51_P163444	Carhsp1	calcium regulated heat stable protein 1	52502
138	9.58e-05	0.00928	0.0021645	3227.04	1329.78	2.43	A_51_P481920	Ccna2	cyclin A2	12428	Cell cycle, Progesterone-mediated oocyte maturation
139	9.6e-05	0.00928	0.004329	241.74	523.51	0.46	A_55_P2105436	Foxp1	forkhead box P1	108655
140	9.63e-05	0.00928	0.0021645	10014.4	4069.28	2.46	A_51_P435251	Cul4a	cullin 4A	99375	Nucleotide excision repair, Ubiquitin mediated proteolysis
141	9.65e-05	0.00928	0.0064935	37.39	145.13	0.26	A_55_P2091751	Gm11716
142	9.89e-05	0.00928	0.004329	135.03	316.21	0.43	A_55_P2104119	A_55_P2104119
143	9.91e-05	0.00928	0.0021645	37.99	73.35	0.52	A_51_P232474	Zswim1	zinc finger, SWIM domain containing 1	71971
144	9.96e-05	0.00928	0.0021645	66.65	160.97	0.41	A_52_P140049	Hepacam2	HEPACAM family member 2	101202
145	0.0001005	0.00928	0.0757576	1584.22	41.13	38.52	A_55_P2072453	2015-03-01
146	0.0001025	0.00928	0.0021645	1806.08	901.62	2	A_51_P172344	Foxn3	forkhead box N3	71375
147	0.0001028	0.00928	0.0021645	330.03	722.72	0.46	A_55_P2255737	AK037550
148	0.000103	0.00928	0.0064935	18681.2	5268.91	3.55	A_55_P2134387	Olfr544	olfactory receptor 544	257926
149	0.0001031	0.00928	0.0021645	476.6	184.21	2.59	A_55_P1985693	Fhdc1	FH2 domain containing 1	229474
150	0.0001032	0.00928	0.0021645	82.16	209.79	0.39	A_55_P1979950	Gm35578
151	0.0001036	0.00928	0.0021645	1487.37	600.45	2.48	A_55_P2087013	Hipk1	homeodomain interacting protein kinase 1	15257
152	0.0001036	0.00928	0.0021645	91923.8	38607.3	2.38	A_51_P196972	Slc4a1	solute carrier family 4 (anion exchanger), member 1	20533	Collecting duct acid secretion
153	0.0001041	0.00928	0.004329	76.12	160.99	0.47	A_55_P2277620	Gm16523	predicted gene, 16523	100042584
154	0.0001042	0.00928	0.0021645	5370.56	2287.71	2.35	A_55_P1997126	Ctse	cathepsin E	13034	Lysosome
155	0.0001042	0.00928	0.0021645	517.21	248.47	2.08	A_51_P390967	Slc43a3	solute carrier family 43, member 3	58207
156	0.000106	0.00938	0.004329	128.49	274.83	0.47	A_52_P220163	5830454E08Rik	RIKEN cDNA 5830454E08 gene	76100
157	0.0001088	0.00957	0.0021645	932.72	412.74	2.26	A_51_P122035	Nipa1	non imprinted in Prader-Willi/Angelman syndrome 1 homolog (human)	233280
158	0.0001105	0.00965	0.0021645	3564.41	1566.66	2.28	A_51_P155152	Ank	progressive ankylosis	11732
159	0.0001112	0.00965	0.0021645	2658.12	1065.33	2.5	A_55_P2132099	NAP092947-001
160	0.0001168	0.0101	0.0021645	60.21	132.09	0.46	A_55_P2185347	ENSMUST00000181249
161	0.0001209	0.0103	0.0021645	978.95	498.37	1.96	A_55_P2136556	Pkn2	protein kinase N2	109333
162	0.0001218	0.0103	0.0021645	881.5	322.83	2.73	A_66_P126662	4732414G09Rik
163	0.000122	0.0103	0.004329	109.72	245.73	0.45	A_55_P2120466	Snx11	sorting nexin 11	74479
164	0.000124	0.0104	0.004329	47.66	118.76	0.4	A_52_P265979	Arfrp1	ADP-ribosylation factor related protein 1	76688
165	0.0001241	0.0104	0.0021645	267.01	510.8	0.52	A_55_P1964368	Kctd14
166	0.0001247	0.0104	0.004329	100.76	271.46	0.37	A_66_P107129	3300005D01Rik	RIKEN cDNA 3300005D01 gene	78512
167	0.0001268	0.0104	0.004329	87.01	189.67	0.46	A_55_P1992403	Simc1
168	0.0001276	0.0104	0.0021645	174.86	459.38	0.38	A_66_P103232	ENSMUST00000103366
169	0.0001278	0.0104	0.0021645	576.9	1008.52	0.57	A_51_P197883	Exo5
170	0.0001312	0.0106	0.0021645	3879.8	1941.11	2	A_55_P2036629	A_55_P2036629
171	0.0001319	0.0106	0.0021645	1912.3	772.71	2.47	A_51_P262670	Rbm38	RNA binding motif protein 38	56190
172	0.0001342	0.0107	0.0021645	1379.49	3035.59	0.45	A_55_P2108943	Ccr6	chemokine (C-C motif) receptor 6	12458	Chemokine signaling pathway, Cytokine-cytokine receptor interaction
173	0.0001343	0.0107	0.0021645	26768.7	48158	0.56	A_51_P342652	Cd79b	CD79B antigen	15985	B Cell Receptor Complex, BCR Signaling Pathway, CTCF: First Multivalent Nuclear Factor, B cell receptor signaling pathway
174	0.0001359	0.0108	0.0021645	5504.58	2171.02	2.54	A_55_P2094049	Gm15800	predicted gene 15800	269700
175	0.0001408	0.011	0.004329	398.4	160.02	2.49	A_55_P2123907	A_55_P2123907
176	0.0001439	0.011	0.0021645	1273.67	2783.42	0.46	A_55_P1958275	Bcl11a	B cell CLL/lymphoma 11A (zinc finger protein)	14025
177	0.0001448	0.011	0.0021645	32.88	82.98	0.4	A_55_P1998392	ENSMUST00000110877
178	0.0001452	0.011	0.0021645	1478.9	670.04	2.21	A_55_P1964033	Carm1	coactivator-associated arginine methyltransferase 1	59035	Control of Gene Expression by Vitamin D Receptor, Role of ERBB2 in Signal Transduction and Oncology, Transcription Regulation by Methyltransferase of CARM1
179	0.0001452	0.011	0.0021645	22495.8	44208.8	0.51	A_51_P483576	AF138742
180	0.0001455	0.011	0.0021645	1157.32	376.94	3.07	A_55_P2008599	Pcx	pyruvate carboxylase	18563	Shuttle for transfer of acetyl groups from mitochondria to the cytosol
181	0.0001458	0.011	0.0021645	435.63	908.13	0.48	A_55_P2200618	LOC552902	uncharacterized LOC552902	552902
182	0.0001476	0.011	0.008658	24.63	63.81	0.39	A_52_P102642	Trmt1	TRM1 tRNA methyltransferase 1 homolog (S. cerevisiae)	212528
183	0.0001486	0.011	0.004329	511.66	1419.78	0.36	A_51_P232281	Pla2g2d	phospholipase A2, group IID	18782	alpha-Linolenic acid metabolism, Arachidonic acid metabolism, Ether lipid metabolism, Fat digestion and absorption, Fc epsilon RI signaling pathway, Glycerophospholipid metabolism, GnRH signaling pathway, Linoleic acid metabolism, Long-term depression, MAPK signaling pathway, Metabolic pathways, Pancreatic secretion, Toxoplasmosis, Vascular smooth muscle contraction, VEGF signaling pathway
184	0.0001487	0.011	0.0021645	24191.9	12116.3	2	A_51_P311694	Ypel5	yippee-like 5 (Drosophila)	383295
185	0.0001488	0.011	0.0021645	67569.8	31369.5	2.15	A_55_P2035504	Nt5c3			Metabolic pathways, Nicotinate and nicotinamide metabolism, Purine metabolism, Pyrimidine metabolism
186	0.0001493	0.011	0.0021645	1109.88	1858.64	0.6	A_51_P367125	Pold1	polymerase (DNA directed), delta 1, catalytic subunit	18971	Base excision repair, DNA replication, Homologous recombination, Metabolic pathways, Mismatch repair, Nucleotide excision repair, Purine metabolism, Pyrimidine metabolism
187	0.0001504	0.011	0.0021645	690.26	342.31	2.02	A_55_P2117425	Syt5	synaptotagmin V	53420
188	0.0001507	0.011	0.0021645	91.06	193.92	0.47	A_52_P391081	Hinfp	histone H4 transcription factor	102423
189	0.000151	0.011	0.004329	30983.6	13113.9	2.36	A_55_P2063146	A_55_P2063146
190	0.0001528	0.0111	0.0021645	529.92	1100.94	0.48	A_55_P2121456	Fam43a	family with sequence similarity 43, member A	224093
191	0.0001535	0.0111	0.004329	1016.76	2016.97	0.5	A_51_P499441	Prkd2	protein kinase D2	101540
192	0.0001539	0.0111	0.0021645	170.48	330.25	0.52	A_55_P2154416	Car15	carbonic anhydrase 15	80733
193	0.0001552	0.0111	0.0064935	4256.43	15558.8	0.27	A_51_P302358	Ltb	lymphotoxin B	16994	Cytokine-cytokine receptor interaction, Rheumatoid arthritis
194	0.0001593	0.0113	0.0021645	57.59	128.48	0.45	A_55_P2128526	Pfn2	profilin 2	18645	Regulation of actin cytoskeleton, Shigellosis
195	0.0001609	0.0114	0.0021645	13509.2	7195.94	1.88	A_51_P145533	Rnf14	ring finger protein 14	56736
196	0.0001643	0.0116	0.0021645	218.88	461.74	0.47	A_55_P1956267	Syt11
197	0.0001679	0.0117	0.0021645	25435.9	47482.2	0.54	A_55_P2024012	Rpl5			Ribosome
198	0.0001689	0.0117	0.004329	95.57	216.52	0.44	A_55_P1995572	Meis1	Meis homeobox 1	17268
199	0.0001707	0.0117	0.0021645	5259.71	2106.79	2.5	A_55_P1994927	Rab3il1	RAB3A interacting protein (rabin3)-like 1	74760
200	0.0001713	0.0117	0.004329	33.14	67.18	0.49	A_52_P569794	Mphosph9	M-phase phosphoprotein 9	269702
201	0.0001715	0.0117	0.0021645	343.24	586.39	0.59	A_51_P236829	Zswim7	zinc finger, SWIM-type containing 7	69747
202	0.0001716	0.0117	0.0021645	197.39	513.06	0.38	A_55_P2026268	ENSMUST00000103368
203	0.0001737	0.0118	0.004329	676.3	1473.9	0.46	A_51_P297336	Chmp7	charged multivesicular body protein 7	105513
204	0.0001737	0.0118	0.0021645	2969.06	5432.78	0.55	A_55_P1981964	ENSMUST00000010286
205	0.0001765	0.0119	0.0021645	227.47	439.46	0.52	A_55_P2179448	A_55_P2179448
206	0.0001774	0.0119	0.0021645	975.25	363.38	2.68	A_52_P497534	Wipi1	WD repeat domain, phosphoinositide interacting 1	52639
207	0.000178	0.0119	0.0021645	97.61	195.39	0.5	A_55_P1986123	Sccpdh	saccharopine dehydrogenase (putative)	109232
208	0.0001796	0.0119	0.0021645	13435.5	7286.63	1.84	A_55_P2019814	Rnf20	ring finger protein 20	109331
209	0.0001817	0.012	0.004329	192.45	393.89	0.49	A_55_P2144597	9030025P20Rik	RIKEN cDNA 9030025P20 gene	100041574
210	0.0001826	0.012	0.004329	29.94	77.67	0.39	A_55_P2082974	Irak2			Signal transduction through IL1R, Apoptosis, Neurotrophin signaling pathway
211	0.0001835	0.012	0.004329	129.95	276.64	0.47	A_51_P132081	Rsl1	regulator of sex limited protein 1	380855
212	0.0001842	0.012	0.0021645	32.25	87.21	0.37	A_55_P2060604	Gm5797	predicted gene 5797	545013
213	0.0001851	0.012	0.0021645	45.12	106.99	0.42	A_55_P2248315	2310043M15Rik	RIKEN cDNA 2310043M15 gene	71930
214	0.0001871	0.012	0.0021645	5941.84	2662.51	2.23	A_55_P2078735	AI662270
215	0.0001875	0.012	0.0021645	239.47	616.86	0.39	A_55_P2147547	ENSMUST00000103751
216	0.0001904	0.0122	0.0021645	11643.4	6214.79	1.87	A_51_P307325	Rbbp4	retinoblastoma binding protein 4	19646	The PRC2 Complex Sets Long-term Gene Silencing Through Modification of Histone Tails
217	0.0001915	0.0122	0.0064935	25.27	61.95	0.41	A_52_P78333	Lrrc29	leucine rich repeat containing 29	234684
218	0.0001939	0.0122	0.0021645	12410.5	6308.42	1.97	A_55_P2001290	Ube2e3	ubiquitin-conjugating enzyme E2E 3, UBC4/5 homolog (yeast)	22193	Protein processing in endoplasmic reticulum, Ubiquitin mediated proteolysis
219	0.0001944	0.0122	0.004329	143.98	264.79	0.54	A_55_P2107025	ENSMUST00000050398
220	0.0001947	0.0122	0.0021645	48.82	128.76	0.38	A_52_P400905	ENSMUST00000103392
221	0.000198	0.0123	0.004329	382.81	709.74	0.54	A_55_P2295951	5830427D02Rik	RIKEN cDNA 5830427D02 gene	76042
222	0.0001989	0.0123	0.004329	100.82	189.22	0.53	A_55_P2159865	Zfp59	zinc finger protein 59	22717
223	0.0001992	0.0123	0.0021645	1044.61	512.81	2.04	A_55_P2050592	Gm5785	predicted gene 5785	544864
224	0.0002009	0.0123	0.0021645	240.9	484.6	0.5	A_55_P1956762	ENSMUST00000124012
225	0.0002015	0.0123	0.0021645	8722.56	2971.78	2.94	A_55_P1953093	Pabpc4	poly(A) binding protein, cytoplasmic 4	230721	mRNA surveillance pathway, RNA degradation, RNA transport
226	0.0002032	0.0123	0.0021645	1666.16	3642.22	0.46	A_51_P278994	Swap70	SWA-70 protein	20947
227	0.0002049	0.0123	0.004329	223.08	418.19	0.53	A_55_P2157195	Gm34006
228	0.000206	0.0123	0.0021645	108.49	259.81	0.42	A_55_P1970414	Mccc1	methylcrotonoyl-Coenzyme A carboxylase 1 (alpha)	72039	Metabolic pathways, Valine, leucine and isoleucine degradation
229	0.0002063	0.0123	0.0021645	401.51	723.77	0.55	A_55_P2123942	Lmbrd1	LMBR1 domain containing 1	68421	Vitamin digestion and absorption
230	0.0002064	0.0123	0.0021645	322.69	609.49	0.53	A_55_P2014075	Ercc2	excision repair cross-complementing rodent repair deficiency, complementation group 2	13871	Nucleotide excision repair
231	0.0002066	0.0123	0.0021645	280.06	530.82	0.53	A_51_P406334	Dnlz	DNL-type zinc finger	52838
232	0.0002075	0.0123	0.0021645	287.14	525.65	0.55	A_55_P2019650	A_55_P2019650
233	0.0002111	0.0125	0.0021645	3709.62	1525.49	2.43	A_55_P2097269	ENSMUST00000192273
234	0.0002133	0.0126	0.0021645	620.75	1328.83	0.47	A_55_P2047589	ENSMUST00000103328
235	0.0002141	0.0126	0.0021645	180.26	405.84	0.44	A_55_P2249220	A430102J17Rik
236	0.0002149	0.0126	0.0021645	388.32	744.77	0.52	A_55_P1971804	Hdac10	histone deacetylase 10	170787
237	0.0002181	0.0127	0.0021645	2832.55	5476.15	0.52	A_52_P295067	Snn	stannin	20621
238	0.0002193	0.0127	0.0064935	29.36	69.33	0.42	A_55_P2003319	Gm9257	predicted gene 9257	668588
239	0.0002213	0.0128	0.0021645	1686.37	3385.92	0.5	A_55_P1971729	Cr2	complement receptor 2	12902	B Lymphocyte Cell Surface Molecules, B cell receptor signaling pathway, Complement and coagulation cascades, Hematopoietic cell lineage
240	0.0002228	0.0128	0.0064935	31.85	165.97	0.19	A_55_P2252601	4930481B07Rik	RIKEN cDNA 4930481B07 gene	74937
241	0.0002246	0.0129	0.0021645	4314.94	8327.56	0.52	A_51_P162471	Dnajc9	DnaJ (Hsp40) homolog, subfamily C, member 9	108671
242	0.0002275	0.013	0.0021645	1717.57	910.64	1.89	A_55_P2021378	Wapal	wings apart-like homolog (Drosophila)	218914
243	0.0002388	0.0136	0.0021645	25071.7	11947.3	2.1	A_51_P200083	Grina	glutamate receptor, ionotropic, N-methyl D-aspartate-associated protein 1 (glutamate binding)	66168
244	0.0002418	0.0137	0.0064935	100.88	42.07	2.4	A_52_P183524	Tmem86b	transmembrane protein 86B	68255
245	0.0002436	0.0137	0.0021645	12708.2	7114.67	1.79	A_52_P463346	Serinc3	serine incorporator 3	26943
246	0.0002452	0.0138	0.0064935	30.78	73.77	0.42	A_52_P223524	Dennd6b
247	0.0002469	0.0138	0.0021645	61.92	141.51	0.44	A_55_P2101441	Gpbar1	G protein-coupled bile acid receptor 1	227289
248	0.0002492	0.0138	0.0021645	815.02	1390.22	0.59	A_52_P264905	Cab39l	calcium binding protein 39-like	69008	mTOR signaling pathway
249	0.0002503	0.0138	0.004329	1102.07	2022.9	0.54	A_51_P339503	Cct4	chaperonin containing Tcp1, subunit 4 (delta)	12464	B Cell Survival Pathway
250	0.0002504	0.0138	0.0021645	271.32	568.81	0.48	A_55_P2182437	ENSMUST00000129389
251	0.0002536	0.0139	0.0021645	1209.9	2291.83	0.53	A_55_P2060854	ENSMUST00000191231
252	0.0002555	0.014	0.0021645	20151.3	35783.6	0.56	A_55_P2171977	ENSMUST00000171632
253	0.0002635	0.0144	0.004329	42.71	87.36	0.49	A_55_P2213438	Hnrnpr	heterogeneous nuclear ribonucleoprotein R	74326
254	0.0002649	0.0144	0.004329	272.63	534.82	0.51	A_55_P2018929	Spns2	spinster homolog 2 (Drosophila)	216892
255	0.0002675	0.0145	0.004329	116.78	243.79	0.48	A_55_P2183433	Rab30	RAB30, member RAS oncogene family	75985
256	0.0002681	0.0145	0.0021645	443.39	151.47	2.93	A_55_P1990870	ENSMUST00000034133
257	0.0002697	0.0145	0.0021645	231.72	419.11	0.55	A_55_P2221365	ENSMUST00000191983
258	0.0002735	0.0146	0.0021645	671.28	1280.82	0.52	A_55_P2019601	Csprs	component of Sp100-rs	114564
259	0.0002743	0.0146	0.0064935	29.33	83.12	0.35	A_52_P275904	JQ085280
260	0.0002796	0.0148	0.0021645	1935.44	4325.31	0.45	A_55_P2108644	ENSMUST00000119462
261	0.0002799	0.0148	0.0021645	401.7	790.75	0.51	A_51_P296528	Cers4
262	0.0002823	0.0149	0.004329	143.06	261.5	0.55	A_52_P367774	Zfp821	zinc finger protein 821	75871
263	0.0002835	0.0149	0.0064935	101.64	224.57	0.45	A_55_P2132533	ENSMUST00000103324
264	0.0002844	0.0149	0.004329	73.23	146.69	0.5	A_55_P2024495	ENSMUST00000182876
265	0.0002902	0.0151	0.004329	313.43	878.26	0.36	A_51_P349213	Fcrl1	Fc receptor-like 1	229499
266	0.0002915	0.0151	0.0021645	12930.1	5168.54	2.5	A_51_P191611	Cat	catalase	12359	The IGF-1 Receptor and Longevity, Amyotrophic lateral sclerosis (ALS), Metabolic pathways, Peroxisome, Tryptophan metabolism
267	0.0002942	0.0152	0.004329	44.15	106.13	0.42	A_55_P1956624	Gm14431	predicted gene 14431	100303732
268	0.0002963	0.0152	0.0064935	51.5	123.67	0.42	A_66_P139694	Mppe1	metallophosphoesterase 1	225651
269	0.0002964	0.0152	0.0064935	52.33	137.17	0.38	A_55_P2067620	ENSMUST00000103302
270	0.0002967	0.0152	0.0021645	6258.65	3162.19	1.98	A_55_P2022094	Mta3	metastasis associated 3	116871	Downregulated of MTA-3 in ER-negative Breast Tumors
271	0.0002993	0.0152	0.0021645	279.39	668	0.42	A_55_P2238406	6330407A03Rik	RIKEN cDNA 6330407A03 gene	70720
272	0.0003038	0.0154	0.0064935	4810.19	12146.7	0.4	A_55_P2082929	H2-Ob	histocompatibility 2, O region beta locus	15002
273	0.0003048	0.0154	0.0064935	77.4	151.91	0.51	A_55_P2064243	Rhot2	ras homolog gene family, member T2	214952
274	0.0003064	0.0154	0.0021645	832.26	1415.59	0.59	A_51_P123705	Dus3l	dihydrouridine synthase 3-like (S. cerevisiae)	224907
275	0.000309	0.0155	0.0021645	4482.87	1915.61	2.34	A_52_P42834	Usp25	ubiquitin specific peptidase 25	30940
276	0.00031	0.0155	0.004329	120.05	223.15	0.54	A_51_P153973	Zfp273	zinc finger protein 273	212569
277	0.000313	0.0155	0.0021645	2342.86	968.85	2.42	A_52_P73126	Epb4.2	erythrocyte protein band 4.2	13828
278	0.0003137	0.0155	0.004329	46.81	101.82	0.46	A_66_P139530	Gm5107	predicted gene 5107	330070
279	0.0003149	0.0155	0.0021645	268.85	484.82	0.55	A_55_P2032294	Zfp932	zinc finger protein 932	69504
280	0.0003159	0.0155	0.0021645	654.91	262.77	2.49	A_51_P230987	Pi4k2b	phosphatidylinositol 4-kinase type 2 beta	67073	Inositol phosphate metabolism, Metabolic pathways, Phosphatidylinositol signaling system
281	0.0003161	0.0155	0.0021645	820.28	1523.49	0.54	A_55_P2049479	ENSMUST00000100730
282	0.0003176	0.0155	0.0021645	250.67	451.01	0.56	A_51_P489736	Tmem194b	transmembrane protein 194B	227094
283	0.0003193	0.0156	0.0021645	2132.79	1038.26	2.05	A_55_P1992487	ENSMUST00000193396
284	0.0003228	0.0157	0.0021645	2086.49	751.33	2.78	A_51_P297069	Tmod1	tropomodulin 1	21916
285	0.0003238	0.0157	0.004329	316.62	590.06	0.54	A_51_P181538	Brwd1	bromodomain and WD repeat domain containing 1	93871
286	0.0003256	0.0157	0.0021645	1150.91	1947.82	0.59	A_52_P161630	St6gal1	beta galactoside alpha 2,6 sialyltransferase 1	20440	Metabolic pathways, N-Glycan biosynthesis, Other types of O-glycan biosynthesis
287	0.0003278	0.0158	0.0021645	89.72	189.66	0.47	A_51_P163173	Rbm12b1
288	0.0003289	0.0158	0.004329	205.53	351.36	0.58	A_55_P1983988	Enox2	ecto-NOX disulfide-thiol exchanger 2	209224
289	0.0003318	0.0158	0.0021645	376.32	681.89	0.55	A_55_P1959718	Cobll1	Cobl-like 1	319876
290	0.0003343	0.0159	0.0021645	1661.73	637.32	2.61	A_52_P510877	Bcl2l1	BCL2-like 1	12048	Amyotrophic lateral sclerosis (ALS), Apoptosis, Chronic myeloid leukemia, Jak-STAT signaling pathway, Pancreatic cancer, Pathways in cancer, Small cell lung cancer, Toxoplasmosis
291	0.0003358	0.0159	0.004329	472.45	1074.94	0.44	A_52_P198435	Rasgrp3			B cell receptor signaling pathway, MAPK signaling pathway
292	0.0003397	0.0161	0.0757576	578.29	30.69	18.84	A_55_P2111302	Cp	ceruloplasmin	12870	Porphyrin and chlorophyll metabolism
293	0.0003451	0.0162	0.0021645	2108.3	4379.41	0.48	A_51_P324303	Mylip	myosin regulatory light chain interacting protein	218203
294	0.000347	0.0162	0.0064935	93.78	211.58	0.44	A_55_P2080243	NAP111545-1
295	0.0003477	0.0162	0.004329	175.15	323.17	0.54	A_51_P294515	Gde1	glycerophosphodiester phosphodiesterase 1	56209
296	0.00035	0.0162	0.0064935	31.78	70	0.45	A_55_P2071868	Ncoa3	nuclear receptor coactivator 3	17979	Control of Gene Expression by Vitamin D Receptor, Nuclear receptors coordinate the activities of chromatin remodeling complexes and coactivators to facilitate initiation of transcription in carcinoma cells
297	0.0003506	0.0162	0.0064935	422.23	1273.44	0.33	A_51_P270364	Mmaa	methylmalonic aciduria (cobalamin deficiency) type A	109136
298	0.0003514	0.0162	0.0021645	487.06	910.1	0.54	A_55_P2126870	ENSMUST00000107009
299	0.0003518	0.0162	0.0064935	161.27	345.48	0.47	A_52_P512553	Atg16l2	autophagy related 16 like 2 (S. cerevisiae)	73683
300	0.0003535	0.0163	0.004329	192.89	360.69	0.53	A_52_P412321	Pcgf6	polycomb group ring finger 6	71041
301	0.0003564	0.0163	0.004329	1334.91	2297.74	0.58	A_55_P1980966	Mettl23
302	0.0003595	0.0164	0.0021645	1013.92	1691.08	0.6	A_52_P93902	Alg5	asparagine-linked glycosylation 5 homolog (yeast, dolichyl-phosphate beta-glucosyltransferase)	66248	Metabolic pathways, N-Glycan biosynthesis
303	0.0003605	0.0164	0.0021645	14163.6	6573.5	2.15	A_51_P417891	Trim10	tripartite motif-containing 10	19824
304	0.0003615	0.0164	0.004329	2201.77	4760.15	0.46	A_55_P2087622	Il4i1	interleukin 4 induced 1	14204	Alanine, aspartate and glutamate metabolism, Cysteine and methionine metabolism, Metabolic pathways, Phenylalanine metabolism, Phenylalanine, tyrosine and tryptophan biosynthesis, Tryptophan metabolism, Tyrosine metabolism, Valine, leucine and isoleucine degradation
305	0.0003666	0.0166	0.0021645	1148.09	1919.87	0.6	A_55_P1958653	Arf2	ADP-ribosylation factor 2	11841
306	0.0003731	0.0168	0.0021645	3252.92	1314.25	2.48	A_52_P66313	Psmf1			Proteasome
307	0.0003736	0.0168	0.0021645	324.41	1350.94	0.24	A_55_P2465382	ENSMUST00000099683
308	0.000376	0.0168	0.004329	272.6	502.78	0.54	A_51_P443872	Slu7	SLU7 splicing factor homolog (S. cerevisiae)	193116	Spliceosome
309	0.0003777	0.0168	0.004329	226.14	463.57	0.49	A_55_P2063495	Dph3	DPH3 homolog (KTI11, S. cerevisiae)	105638
310	0.0003804	0.0168	0.0021645	814.66	430.77	1.89	A_66_P101132	Hist1h2bp	histone cluster 1, H2bp	319188
311	0.0003805	0.0168	0.0021645	666.27	1323.22	0.5	A_51_P390937	ENSMUST00000103320
312	0.0003806	0.0168	0.0021645	2523.62	4292.35	0.59	A_51_P104897	Itpr3	inositol 1,4,5-triphosphate receptor 3	16440	Alzheimer's disease, Calcium signaling pathway, Gap junction, Gastric acid secretion, GnRH signaling pathway, Long-term depression, Long-term potentiation, Oocyte meiosis, Pancreatic secretion, Phosphatidylinositol signaling system, Salivary secretion, Taste transduction, Vascular smooth muscle contraction
313	0.0003868	0.0171	0.004329	14858.5	7041.14	2.11	A_55_P2052719	Nadk2
314	0.0003907	0.0171	0.004329	9181	18763.2	0.49	A_55_P1989061	Tsc22d3	TSC22 domain family, member 3	14605
315	0.0003911	0.0171	0.0021645	196.88	332.64	0.59	A_55_P2202043	C430045I18Rik	RIKEN cDNA C430045I18 gene	77656
316	0.0003947	0.0172	0.004329	76.52	164.75	0.46	A_55_P1958447	Prepl	prolyl endopeptidase-like	213760
317	0.0003959	0.0172	0.004329	107.51	251.05	0.43	A_55_P2286670	TC1763752
318	0.0003966	0.0172	0.0021645	2721.35	1251.96	2.17	A_55_P1959137	Usp32	ubiquitin specific peptidase 32	237898
319	0.0003989	0.0172	0.004329	42.86	98.13	0.44	A_55_P2001558	Zfp128	zinc finger protein 128	243833
320	0.0003991	0.0172	0.0021645	33900.4	17676.2	1.92	A_51_P312846	Fbxo9	f-box protein 9	71538
321	0.0004002	0.0172	0.004329	341.08	635.12	0.54	A_51_P164420	Eef1e1	eukaryotic translation elongation factor 1 epsilon 1	66143
322	0.0004049	0.0173	0.004329	1277.16	2448.86	0.52	A_51_P176365	Gimap5	GTPase, IMAP family member 5	317757
323	0.0004054	0.0173	0.0021645	729.73	1390.46	0.52	A_55_P2023607	ENSMUST00000048122
324	0.0004073	0.0173	0.004329	147.85	347.88	0.42	A_55_P2186942	ENSMUST00000103330
325	0.0004073	0.0173	0.004329	343.09	599.13	0.57	A_55_P2014259	Zfp82	zinc finger protein 82	330502
326	0.000409	0.0173	0.0021645	4592.72	8659.88	0.53	A_55_P2171158	Hmgn1	high mobility group nucleosomal binding domain 1	15312	p38 MAPK Signaling Pathway
327	0.00041	0.0173	0.0064935	34.33	66.3	0.52	A_52_P494126	Usp46	ubiquitin specific peptidase 46	69727
328	0.0004113	0.0173	0.0021645	7618.02	13094.1	0.58	A_51_P327828	Ppib	peptidylprolyl isomerase B	19035
329	0.0004124	0.0173	0.004329	539.85	969.7	0.56	A_55_P2279035	9030419F21Rik	RIKEN cDNA 9030419F21 gene	71512
330	0.000417	0.0174	0.0021645	227.66	456.25	0.5	A_66_P108011	ENSMUST00000103363
331	0.000418	0.0174	0.0021645	109.11	227.49	0.48	A_55_P1965757	Eme2
332	0.0004193	0.0174	0.0021645	603.42	1237.06	0.49	A_55_P1973417	Gm15433	predicted pseudogene 15433	100503433
333	0.0004193	0.0174	0.0021645	19634.1	35988.6	0.55	A_55_P2018393	A_55_P2018393
334	0.0004232	0.0175	0.0064935	27.64	77.7	0.36	A_55_P2004920	ENSMUST00000095070
335	0.0004278	0.0176	0.0021645	2435.2	975.39	2.5	A_51_P457528	Ccnb2	cyclin B2	12442	Estrogen-responsive protein Efp controls cell cycle and breast tumors growth, Cell cycle, Oocyte meiosis, p53 signaling pathway, Progesterone-mediated oocyte maturation
336	0.0004282	0.0176	0.0021645	3895.23	6719.09	0.58	A_55_P2022921	Nsa2	NSA2 ribosome biogenesis homolog (S. cerevisiae)	59050
337	0.0004347	0.0176	0.0021645	970.28	465.53	2.08	A_51_P337856	Ubl7	ubiquitin-like 7 (bone marrow stromal cell-derived)	69459
338	0.000435	0.0176	0.0021645	566.85	988.99	0.57	A_55_P2293351	Slc2a4rg-ps	Slc2a4 regulator, pseudogene	329584
339	0.0004366	0.0176	0.0757576	339.04	27.66	12.26	A_51_P383399	Aldh1a7	aldehyde dehydrogenase family 1, subfamily A7	26358
340	0.0004369	0.0176	0.0064935	120.37	291.05	0.41	A_55_P2002597	NAP111601-1
341	0.0004373	0.0176	0.0021645	172.57	333.18	0.52	A_55_P2108868	Nufip1	nuclear fragile X mental retardation protein interacting protein 1	27275
342	0.0004382	0.0176	0.004329	1853.89	3505.29	0.53	A_55_P2053958	Rabep2	rabaptin, RAB GTPase binding effector protein 2	70314
343	0.0004385	0.0176	0.0064935	25.81	46.36	0.56	A_55_P2132897	1600023N17Rik	RIKEN cDNA 1600023N17 gene	69788
344	0.0004392	0.0176	0.0064935	60.68	157.38	0.39	A_51_P456465	Cldn10	claudin 10	58187	Cell adhesion molecules (CAMs), Hepatitis C, Leukocyte transendothelial migration, Tight junction
345	0.0004415	0.0176	0.004329	239.06	94.85	2.52	A_55_P2045931	Btnl10	butyrophilin-like 10	192194
346	0.0004426	0.0176	0.0021645	3035.16	5002.33	0.61	A_51_P210560	Pptc7	PTC7 protein phosphatase homolog (S. cerevisiae)	320717
347	0.0004429	0.0176	0.004329	70880.2	37466.5	1.89	A_55_P1991585	Blvrb	biliverdin reductase B (flavin reductase (NADPH))	233016	Porphyrin and chlorophyll metabolism
348	0.0004457	0.0177	0.004329	1248.89	543.69	2.3	A_55_P2161347	Acmsd	amino carboxymuconate semialdehyde decarboxylase	266645	Metabolic pathways, Tryptophan metabolism
349	0.0004474	0.0177	0.004329	47.68	114.31	0.42	A_52_P1662	Zrsr2	zinc finger (CCCH type), RNA binding motif and serine/arginine rich 2	22184
350	0.0004488	0.0177	0.0021645	651.79	1209.6	0.54	A_52_P424462	Ero1lb	ERO1-like beta (S. cerevisiae)	67475	Protein processing in endoplasmic reticulum
351	0.0004511	0.0177	0.0021645	9007.85	3573.24	2.52	A_55_P2050508	Spta1
352	0.0004513	0.0177	0.0021645	3768.54	6062.87	0.62	A_51_P479321	Acss1	acyl-CoA synthetase short-chain family member 1	68738	Glycolysis / Gluconeogenesis, Metabolic pathways, Propanoate metabolism, Pyruvate metabolism
353	0.0004518	0.0177	0.0064935	37.01	74.6	0.5	A_51_P442719	Usp6nl	USP6 N-terminal like	98910
354	0.0004538	0.0177	0.0021645	42128.4	22241	1.89	A_51_P483557	Ube2b	ubiquitin-conjugating enzyme E2B, RAD6 homology (S. cerevisiae)	22210	Ubiquitin mediated proteolysis
355	0.0004559	0.0177	0.004329	359	642.43	0.56	A_55_P2076927	Ints10	integrator complex subunit 10	70885
356	0.0004608	0.0178	0.0021645	2228.16	1133.59	1.97	A_51_P505823	Endod1	endonuclease domain containing 1	71946	Apoptosis
357	0.0004611	0.0178	0.004329	1659.71	683.12	2.43	A_55_P2007699	Nanog	Nanog homeobox	71950
358	0.0004612	0.0178	0.004329	88.96	198.54	0.45	A_52_P73559	ENSMUST00000159853
359	0.0004641	0.0178	0.004329	966.85	2260.96	0.43	A_55_P1961270	Cd72	CD72 antigen	12517	B cell receptor signaling pathway
360	0.0004658	0.0178	0.0021645	24696.5	44263.7	0.56	A_55_P1985565	ENSMUST00000195228
361	0.000466	0.0178	0.0021645	1765.28	3152.3	0.56	A_55_P2250424	9530029O12Rik	RIKEN cDNA 9530029O12 gene	399629
362	0.0004721	0.018	0.004329	90.7	260.35	0.35	A_52_P84800	ENSMUST00000103339
363	0.0004779	0.0182	0.0021645	4867.46	8003.84	0.61	A_52_P552589	Map4k1	mitogen-activated protein kinase kinase kinase kinase 1	26411	MAPKinase Signaling Pathway, Signaling of Hepatocyte Growth Factor Receptor, MAPK signaling pathway
364	0.0004788	0.0182	0.0021645	5470.27	3091.34	1.77	A_51_P472901	Slc3a2	solute carrier family 3 (activators of dibasic and neutral amino acid transport), member 2	17254	Protein digestion and absorption
365	0.0004854	0.0182	0.004329	71150.2	37033.6	1.92	A_52_P612382	Cdc25b	cell division cycle 25 homolog B (S. pombe)	12531	Activation of Src by Protein-tyrosine phosphatase alpha, cdc25 and chk1 Regulatory Pathway in response to DNA damage, Cell Cycle: G2/M Checkpoint, RB Tumor Suppressor/Checkpoint Signaling in response to DNA damage, Sonic Hedgehog (SHH) Receptor Ptc1 Regulates cell cycle, Cell cycle, MAPK signaling pathway, Progesterone-mediated oocyte maturation
366	0.0004871	0.0182	0.004329	120.64	271.75	0.44	A_55_P2173066	ENSMUST00000118513
367	0.0004873	0.0182	0.008658	38.61	101.75	0.38	A_52_P125467	Reep2	receptor accessory protein 2	225362
368	0.0004881	0.0182	0.0064935	2010.06	4748.94	0.42	A_55_P2101585	Cd55	CD55 antigen	13136	Complement and coagulation cascades, Hematopoietic cell lineage, Viral myocarditis
369	0.0004885	0.0182	0.004329	995.16	321.47	3.1	A_55_P2312144	B230398E01Rik	RIKEN cDNA B230398E01 gene	109334
370	0.0004891	0.0182	0.0064935	5444.83	21134.7	0.26	A_55_P2014229	Sema4a	sema domain, immunoglobulin domain (Ig), transmembrane domain (TM) and short cytoplasmic domain, (semaphorin) 4A	20351	Axon guidance
371	0.0005003	0.0186	0.0064935	30.29	76.64	0.4	A_55_P2134277	ENSMUST00000103504
372	0.0005079	0.0188	0.0108225	30.16	80.87	0.37	A_55_P1991530	Cep126
373	0.0005083	0.0188	0.0021645	421.93	846.81	0.5	A_51_P227445	Gm32819
374	0.0005101	0.0188	0.004329	47.37	100.16	0.47	A_55_P2014034	Gm7285	predicted gene 7285	640050
375	0.0005103	0.0188	0.004329	2239.31	4736.06	0.47	A_55_P2117614	Tnfrsf13c	tumor necrosis factor receptor superfamily, member 13c	72049	TACI and BCMA stimulation of B cell immune responses., Cytokine-cytokine receptor interaction, Intestinal immune network for IgA production, Primary immunodeficiency
376	0.0005155	0.0189	0.004329	321.41	994.45	0.32	A_55_P2023692	Neurl1a	neuralized homolog 1A (Drosophila)	18011
377	0.0005169	0.0189	0.004329	233.05	423.72	0.55	A_55_P2094616	ENSMUST00000113164
378	0.0005169	0.0189	0.0064935	61.49	138.47	0.44	A_55_P2007566	Trmt61b	tRNA methyltransferase 61 homolog B (S. cerevisiae)	68789
379	0.0005229	0.019	0.004329	288.46	505.28	0.57	A_55_P2170670	A_55_P2170670
380	0.0005238	0.019	0.004329	108.67	338.97	0.32	A_51_P117165	6330409D20Rik	RIKEN cDNA 6330409D20 gene	70730
381	0.0005242	0.019	0.0021645	12627.5	21738.3	0.58	A_55_P2024011	ENSMUST00000121088
382	0.0005268	0.019	0.0021645	23998.8	12374.5	1.94	A_55_P2057390	Smap1	stromal membrane-associated protein 1	98366	Endocytosis
383	0.0005275	0.019	0.004329	173.86	322.89	0.54	A_51_P351015	Lta	lymphotoxin A	16992	Cytokine-cytokine receptor interaction, Type I diabetes mellitus
384	0.0005276	0.019	0.0021645	788.68	1429.76	0.55	A_55_P2054927	Fam136a	family with sequence similarity 136, member A	66488
385	0.0005306	0.019	0.0021645	3011.85	4839.21	0.62	A_55_P1953377	A_55_P1953377
386	0.0005329	0.0191	0.0021645	162.34	268.5	0.6	A_51_P413111	ENSMUST00000029355
387	0.0005341	0.0191	0.0021645	1184.19	1900.88	0.62	A_55_P2065149	Kdm2b	lysine (K)-specific demethylase 2B	30841
388	0.000537	0.0191	0.0064935	30.72	68.47	0.45	A_55_P1973593	D630008O14Rik	RIKEN cDNA D630008O14 gene	320761
389	0.0005378	0.0191	0.0064935	40.16	78.44	0.51	A_55_P2065046	ENSMUST00000190159
390	0.00054	0.0191	0.0064935	45.49	109.54	0.42	A_52_P510771	Tbl3	transducin (beta)-like 3	213773	Ribosome biogenesis in eukaryotes
391	0.0005438	0.0192	0.0021645	138.16	241.29	0.57	A_51_P161086	Ppic	peptidylprolyl isomerase C	19038
392	0.0005525	0.0194	0.004329	2639.46	1392.15	1.9	A_55_P2000813	Cops2	COP9 (constitutive photomorphogenic) homolog, subunit 2 (Arabidopsis thaliana)	12848
393	0.0005529	0.0194	0.0064935	39.77	100.98	0.39	A_55_P2001267	AY208318
394	0.0005553	0.0194	0.0021645	235.54	474.17	0.5	A_55_P2245422	AK138827
395	0.0005563	0.0194	0.0021645	350.96	583.1	0.6	A_55_P2082276	Gm35144
396	0.000558	0.0194	0.004329	107.7	234.39	0.46	A_55_P2110435	Zscan20	zinc finger and SCAN domains 20	269585
397	0.0005608	0.0194	0.0021645	278.47	1186.86	0.23	A_55_P2165554	ENSMUST00000099046
398	0.0005642	0.0194	0.0021645	1378.66	2252.07	0.61	A_55_P2113837	Tbc1d1	TBC1 domain family, member 1	57915
399	0.0005646	0.0194	0.0021645	344.73	1192.49	0.29	A_55_P2093862	ENSMUST00000099042
400	0.0005662	0.0194	0.0064935	49.65	141.04	0.35	A_51_P302520	Myom1	myomesin 1	17929
401	0.0005669	0.0194	0.0064935	41.27	81.98	0.5	A_51_P163079	Ptcd1	pentatricopeptide repeat domain 1	71799
402	0.0005672	0.0194	0.0064935	22.91	52.13	0.44	A_51_P181746	Zfyve1	zinc finger, FYVE domain containing 1	217695
403	0.0005673	0.0194	0.004329	918.58	1845.43	0.5	A_55_P2092953	Traf5	TNF receptor-associated factor 5	22033	Pathways in cancer, Small cell lung cancer
404	0.0005699	0.0195	0.004329	49.63	126.03	0.39	A_55_P2103249	Cxcr1	chemokine (C-X-C motif) receptor 1	227288	Chemokine signaling pathway, Cytokine-cytokine receptor interaction, Endocytosis, Epithelial cell signaling in Helicobacter pylori infection
405	0.0005734	0.0195	0.0021645	728.44	366.96	1.99	A_51_P195034	Esco2	establishment of cohesion 1 homolog 2 (S. cerevisiae)	71988
406	0.0005775	0.0196	0.004329	102.9	258.48	0.4	A_66_P105250	ENSMUST00000103387
407	0.0005794	0.0197	0.004329	178.65	373.55	0.48	A_51_P253263	Zfp831	zinc finger protein 831	100043757
408	0.0005874	0.0198	0.0021645	769.63	205.3	3.75	A_55_P2159575	Reep6	receptor accessory protein 6	70335
409	0.0005877	0.0198	0.0064935	98.77	235.7	0.42	A_55_P2043430	ENSMUST00000103323
410	0.0005894	0.0198	0.0021645	106.16	261.72	0.41	A_52_P265811	Ccdc9	coiled-coil domain containing 9	243846
411	0.0005936	0.0199	0.0064935	39.01	106.17	0.37	A_55_P2034710	Clvs1	clavesin 1	74438
412	0.0005952	0.0199	0.004329	34320.9	19563.3	1.75	A_55_P2043684	Ubac1	ubiquitin associated domain containing 1	98766
413	0.0005973	0.02	0.004329	153.35	270.52	0.57	A_52_P6798	Rbm22	RNA binding motif protein 22	66810	Spliceosome
414	0.0006005	0.02	0.0021645	7253.71	3745.49	1.94	A_52_P24631	Azin1	antizyme inhibitor 1	54375
415	0.0006041	0.0201	0.0021645	830.39	1587.13	0.52	A_55_P2171746	NAP112785-1
416	0.0006046	0.0201	0.0064935	124.88	230.37	0.54	A_55_P2179106	Ppig	peptidyl-prolyl isomerase G (cyclophilin G)	228005
417	0.000607	0.0201	0.0021645	1988.1	3373.16	0.59	A_52_P418665	Ttpal	tocopherol (alpha) transfer protein-like	76080
418	0.000612	0.0201	0.0064935	151.81	295.86	0.51	A_55_P2371984	5930436O19Rik	RIKEN cDNA 5930436O19 gene	77068
419	0.0006124	0.0201	0.0064935	32.03	70.13	0.46	A_66_P126563	Ptges3l	prostaglandin E synthase 3 (cytosolic)-like	73635
420	0.0006124	0.0201	0.0064935	700.03	1513.72	0.46	A_51_P208580	Gltscr2	glioma tumor suppressor candidate region gene 2	68077
421	0.0006141	0.0201	0.0021645	166555	273158	0.61	A_55_P2155397	Rps8	ribosomal protein S8	20116	Ribosome
422	0.0006162	0.0202	0.004329	99.23	184.55	0.54	A_55_P2061094	Fnta	farnesyltransferase, CAAX box, alpha	14272
423	0.0006214	0.0203	0.004329	2405.59	4163.37	0.58	A_55_P2015177	Gm4204	predicted gene 4204	100043064
424	0.0006256	0.0203	0.0064935	31032.7	66582.8	0.47	A_55_P1998848	ENSMUST00000119837
425	0.0006258	0.0203	0.0064935	102.54	200.98	0.51	A_55_P2392395	BC055308	cDNA sequence BC055308	407818
426	0.0006402	0.0207	0.0108225	43.05	101.24	0.43	A_55_P1957830	Bbip1
427	0.000641	0.0207	0.0064935	3409.96	6410.58	0.53	A_51_P453111	Hexb	hexosaminidase B	15212	Amino sugar and nucleotide sugar metabolism, Glycosaminoglycan degradation, Glycosphingolipid biosynthesis - ganglio series, Glycosphingolipid biosynthesis - globo series, Lysosome, Metabolic pathways, Other glycan degradation
428	0.000641	0.0207	0.004329	202.48	373.95	0.54	A_55_P2220342	ENSMUST00000192281
429	0.0006446	0.0207	0.0108225	189.34	49.29	3.84	A_55_P2011061	Tspan12	tetraspanin 12	269831
430	0.0006459	0.0207	0.0757576	559.23	47.44	11.79	A_51_P355301	Cyp3a11	cytochrome P450, family 3, subfamily a, polypeptide 11	13112	Mechanism of Acetaminophen Activity and Toxicity, Nuclear Receptors in Lipid Metabolism and Toxicity
431	0.0006493	0.0207	0.0064935	232.48	474.06	0.49	A_55_P2081585	Dennd5b	DENN/MADD domain containing 5B	320560
432	0.0006513	0.0207	0.004329	51.96	99.83	0.52	A_52_P256399	Rnf146	ring finger protein 146	68031
433	0.0006523	0.0207	0.004329	177.22	323.87	0.55	A_52_P1055590	Bnip1			SNARE interactions in vesicular transport
434	0.0006524	0.0207	0.008658	55.95	134.3	0.42	A_55_P2117830	ENSMUST00000030015
435	0.0006537	0.0207	0.004329	2711.03	4512.97	0.6	A_55_P1955548	Ezr	ezrin	22350	Cystic fibrosis transmembrane conductance regulator (CFTR) and beta 2 adrenergic receptor (b2AR) pathway, mCalpain and friends in Cell motility, uCalpain and friends in Cell spread, Gastric acid secretion, Leukocyte transendothelial migration, Pathogenic Escherichia coli infection, Regulation of actin cytoskeleton
436	0.0006545	0.0207	0.004329	149.33	279.06	0.54	A_55_P2095311	ENSMUST00000023246
437	0.0006612	0.0208	0.0064935	38.91	82.95	0.47	A_55_P2089209	A_55_P2089209
438	0.0006615	0.0208	0.0021645	394.18	647.72	0.61	A_55_P2150058	Zfp593	zinc finger protein 593	68040
439	0.0006616	0.0208	0.0021645	712.95	1411.99	0.5	A_51_P520936	Bcar3	breast cancer anti-estrogen resistance 3	29815
440	0.0006642	0.0208	0.0064935	15457.4	7819.04	1.98	A_51_P260169	Gstm5	glutathione S-transferase, mu 5	14866	Drug metabolism - cytochrome P450, Glutathione metabolism, Metabolism of xenobiotics by cytochrome P450
441	0.0006686	0.0209	0.004329	217267	116992	1.86	A_51_P447976	Fam46c	family with sequence similarity 46, member C	74645
442	0.0006699	0.0209	0.0021645	69.71	136.86	0.51	A_55_P2102624	Eaf2	ELL associated factor 2	106389
443	0.0006713	0.0209	0.004329	118.57	263.05	0.45	A_55_P2375905	1110035E04Rik	RIKEN cDNA 1110035E04 gene	68672
444	0.0006751	0.0209	0.0064935	35.84	80.36	0.45	A_55_P2168466	Brox	BRO1 domain and CAAX motif containing	71678
445	0.0006776	0.0209	0.0064935	81.33	167.68	0.49	A_55_P2098603	AK037423
446	0.0006787	0.0209	0.0021645	91.69	204.85	0.45	A_51_P345747	E130309D02Rik	RIKEN cDNA E130309D02 gene	231868
447	0.0006813	0.0209	0.0021645	558.28	1035.62	0.54	A_52_P324767	Tmed8	transmembrane emp24 domain containing 8	382620
448	0.0006841	0.0209	0.004329	486.65	1942.26	0.25	A_55_P2138104	ENSMUST00000099050
449	0.0006844	0.0209	0.0021645	276.91	484.44	0.57	A_52_P351021	ENSMUST00000178715
450	0.0006845	0.0209	0.0021645	127.7	204.71	0.62	A_52_P354271	2310057M21Rik	RIKEN cDNA 2310057M21 gene	68277
451	0.0006849	0.0209	0.0064935	727.13	1353.6	0.54	A_55_P2123491	B3gnt5			Glycosphingolipid biosynthesis - lacto and neolacto series, Metabolic pathways
452	0.0006851	0.0209	0.004329	204.84	903.64	0.23	A_55_P1978636	ENSMUST00000177969
453	0.0006851	0.0209	0.0064935	8228.74	3767.96	2.18	A_55_P2015941	ENSMUST00000035278
454	0.0006882	0.0209	0.004329	766.62	1358.12	0.56	A_55_P2102350	Stambpl1	STAM binding protein like 1	76630
455	0.0006883	0.0209	0.004329	41.71	78.69	0.53	A_55_P1988613	Mdm1	transformed mouse 3T3 cell double minute 1	17245
456	0.00069	0.0209	0.004329	98.18	184.83	0.53	A_51_P386526	Wbscr16	Williams-Beuren syndrome chromosome region 16 homolog (human)	94254
457	0.0006917	0.0209	0.0021645	837.5	1394.75	0.6	A_55_P2091206	AK141707
458	0.0006973	0.021	0.0021645	1035.69	1733.19	0.6	A_55_P1997225	Agap2	ArfGAP with GTPase domain, ankyrin repeat and PH domain 2	216439	Endocytosis
459	0.0006976	0.021	0.004329	352.12	642.15	0.55	A_55_P2072288	Tmem167b	transmembrane protein 167B	67495
460	0.0006991	0.021	0.0064935	294.84	582.93	0.51	A_55_P2047753	Tec	tec protein tyrosine kinase	21682	Osteoclast differentiation, T cell receptor signaling pathway
461	0.0007005	0.021	0.004329	587.44	2013.78	0.29	A_66_P124164	ENSMUST00000099684
462	0.0007042	0.021	0.0021645	3725.38	7445.82	0.5	A_55_P1995449	ENSMUST00000077111
463	0.0007057	0.021	0.004329	482.6	186.79	2.58	A_55_P2100088	E130309D14Rik	RIKEN cDNA E130309D14 gene	432582
464	0.0007081	0.0211	0.0064935	1529.55	2912.65	0.53	A_55_P1963364	Nxpe3
465	0.0007095	0.0211	0.0021645	2180.37	1024.69	2.13	A_51_P337944	Bmp2k	BMP2 inducible kinase	140780
466	0.0007178	0.0213	0.0064935	379.9	685.58	0.55	A_55_P1998396	Eif2ak4	eukaryotic translation initiation factor 2 alpha kinase 4	27103	Regulation of eIF2, Hepatitis C, Protein processing in endoplasmic reticulum
467	0.0007198	0.0213	0.0064935	73.02	139.32	0.52	A_55_P2028660	Dusp12	dual specificity phosphatase 12	80915
468	0.0007249	0.0214	0.0064935	32.85	59.18	0.56	A_51_P419111	Ngly1	N-glycanase 1	59007	Protein processing in endoplasmic reticulum
469	0.0007262	0.0214	0.004329	104.44	192.97	0.54	A_55_P1955691	Alg6	asparagine-linked glycosylation 6 homolog (yeast, alpha-1,3,-glucosyltransferase)	320438	Metabolic pathways, N-Glycan biosynthesis
470	0.000729	0.0214	0.0021645	15850.2	9208.15	1.72	A_51_P132718	2310010J17Rik	RIKEN cDNA 2310010J17 gene	78329
471	0.0007305	0.0214	0.0064935	218.75	381.15	0.57	A_51_P520106	Adprhl2	ADP-ribosylhydrolase like 2	100206
472	0.0007351	0.0214	0.0021645	36259.1	60471	0.6	A_55_P2095000	A_55_P2095000
473	0.0007369	0.0214	0.004329	144.54	262.77	0.55	A_51_P406008	Hgh1
474	0.0007369	0.0214	0.0108225	48.08	114.17	0.42	A_55_P2322169	Chm	choroidermia	12662
475	0.0007373	0.0214	0.0064935	110.16	218.9	0.5	A_55_P2166446	ENSMUST00000106780
476	0.0007388	0.0214	0.0021645	311.76	136.78	2.28	A_52_P228236	Tfrc	transferrin receptor	22042	The role of FYVE-finger proteins in vesicle transport, Endocytosis, Hematopoietic cell lineage, Phagosome
477	0.0007439	0.0215	0.008658	75.88	205.48	0.37	A_52_P15405	Blk	B lymphoid kinase	12143
478	0.0007461	0.0215	0.0021645	4506.23	7431.1	0.61	A_55_P2022805	1700021K19Rik
479	0.0007468	0.0215	0.0064935	119.5	263.37	0.45	A_55_P2131954	Gm2590	predicted gene 2590	100040086
480	0.0007482	0.0215	0.0021645	275.93	582.54	0.47	A_52_P110070	5730416F02Rik	RIKEN cDNA 5730416F02 gene	70550
481	0.000749	0.0215	0.0021645	78519.5	41539.7	1.89	A_55_P1952220	Pnpo	pyridoxine 5'-phosphate oxidase	103711	Metabolic pathways, Vitamin B6 metabolism
482	0.0007531	0.0216	0.0021645	36.5	79.52	0.46	A_52_P222354	Vps13c	vacuolar protein sorting 13C (yeast)	320528
483	0.0007603	0.0217	0.0064935	45.06	110.23	0.41	A_55_P1998095	A_55_P1998095
484	0.0007629	0.0218	0.004329	421.13	186.05	2.26	A_55_P1975065	Kdm7a
485	0.0007649	0.0218	0.0021645	32423.6	53808.9	0.6	A_55_P2025023	Rpl3			Ribosome
486	0.0007719	0.0219	0.0021645	770.82	1349.86	0.57	A_55_P1957845	Tnfaip1	tumor necrosis factor, alpha-induced protein 1 (endothelial)	21927
487	0.0007726	0.0219	0.0021645	904.25	1681.33	0.54	A_55_P2211164	5330406M23Rik	RIKEN cDNA 5330406M23 gene	76671
488	0.000779	0.022	0.0108225	37.36	85.33	0.44	A_52_P319726	Cdc14a	CDC14 cell division cycle 14 homolog A (S. cerevisiae)	229776	Cell cycle
489	0.0007816	0.022	0.004329	56.8	135.71	0.42	A_55_P2399878	4930402F11Rik	RIKEN cDNA 4930402F11 gene	73796
490	0.0007824	0.022	0.004329	612.34	288.78	2.12	A_55_P1975021	Rad18	RAD18 homolog (S. cerevisiae)	58186
491	0.0007858	0.0221	0.004329	120525	62088.2	1.94	A_51_P455647	Car2	carbonic anhydrase 2	12349
492	0.0007887	0.0221	0.008658	73.51	141.28	0.52	A_55_P2258109	BC037704
493	0.0007894	0.0221	0.0064935	303.61	539.22	0.56	A_55_P1968433	Agpat9	1-acylglycerol-3-phosphate O-acyltransferase 9	231510	Glycerolipid metabolism, Glycerophospholipid metabolism, Metabolic pathways
494	0.0007978	0.0223	0.004329	41.97	82.54	0.51	A_55_P2135860	Prss36	protease, serine, 36	77613
495	0.0007998	0.0223	0.0021645	2571.08	1488.49	1.73	A_55_P2098321	NAP093739-001
496	0.000803	0.0223	0.004329	43.95	96.98	0.45	A_55_P2164297	Rnps1	ribonucleic acid binding protein S1	19826	mRNA surveillance pathway, RNA transport
497	0.0008065	0.0224	0.004329	1318.24	2554.38	0.52	A_51_P121031	2015-03-01	membrane-associated ring finger (C3HC4) 1	72925
498	0.0008156	0.0226	0.0021645	484.62	909.43	0.53	A_51_P304397	Cpm	carboxypeptidase M	70574
499	0.0008183	0.0226	0.004329	35.29	73.52	0.48	A_52_P641195	1700029J07Rik	RIKEN cDNA 1700029J07 gene	69479
500	0.0008193	0.0226	0.0021645	103.02	208.25	0.49	A_55_P2210213	4732423E21Rik	RIKEN cDNA 4732423E21 gene	106967
501	0.0008203	0.0226	0.008658	61.88	256.95	0.24	A_51_P291224	Mobp	myelin-associated oligodendrocytic basic protein	17433
502	0.0008257	0.0227	0.004329	6840.63	3512.25	1.95	A_55_P2116898	Gm10371	predicted gene 10371	100038654
503	0.0008288	0.0227	0.008658	89.05	177.69	0.5	A_55_P1995354	Btnl2
504	0.0008294	0.0227	0.004329	330.81	581.48	0.57	A_55_P2132902	Gprasp1	G protein-coupled receptor associated sorting protein 1	67298
505	0.0008305	0.0227	0.0021645	2440.47	4801.8	0.51	A_55_P1958840	ENSMUST00000139760
506	0.0008348	0.0228	0.0021645	47028.2	78253.9	0.6	A_52_P512817	Shisa5	shisa homolog 5 (Xenopus laevis)	66940	p53 signaling pathway
507	0.0008374	0.0228	0.004329	2347.24	3999.07	0.59	A_65_P07062	Serf2	small EDRK-rich factor 2	378702
508	0.0008461	0.0229	0.004329	41.42	96.77	0.43	A_55_P2162204	Kctd15	potassium channel tetramerisation domain containing 15	233107
509	0.0008468	0.0229	0.012987	37.51	85.86	0.44	A_51_P354652	Slc25a30	solute carrier family 25, member 30	67554
510	0.0008476	0.0229	0.0021645	305.32	542.17	0.56	A_51_P158584	Poll	polymerase (DNA directed), lambda	56626	Base excision repair, Non-homologous end-joining
511	0.000849	0.0229	0.0021645	83.3	176.38	0.47	A_55_P2063937	A_55_P2063937
512	0.0008502	0.0229	0.0324675	227.03	30.2	7.52	A_51_P386270	Cyp2d12
513	0.0008509	0.0229	0.004329	259.6	433.32	0.6	A_55_P1999710	Smad2	MAD homolog 2 (Drosophila)	17126	TGF beta signaling pathway, Adherens junction, Cell cycle, Chagas disease (American trypanosomiasis), Colorectal cancer, Endocytosis, Pancreatic cancer, Pathways in cancer, TGF-beta signaling pathway, Wnt signaling pathway
514	0.0008632	0.0231	0.008658	30.15	64.15	0.47	A_51_P313503	Olfr577	olfactory receptor 577	259113
515	0.0008657	0.0231	0.004329	116.28	213.8	0.54	A_55_P2440032	Usp24
516	0.0008668	0.0231	0.004329	627.75	1049.73	0.6	A_55_P1996837	Baz2b	bromodomain adjacent to zinc finger domain, 2B	407823
517	0.00087	0.0231	0.004329	835.87	1534.43	0.54	A_55_P2010611	Slc30a5	solute carrier family 30 (zinc transporter), member 5	69048
518	0.0008701	0.0231	0.004329	2908.6	4808.36	0.6	A_55_P2125208	Arid5a	AT rich interactive domain 5A (MRF1-like)	214855
519	0.0008704	0.0231	0.0021645	5468.55	8837.68	0.62	A_55_P1976278	Prkcb	protein kinase C, beta	18751	Activation of PKC through G protein coupled receptor, Activation of Src by Protein-tyrosine phosphatase alpha, Angiotensin II mediated activation of JNK Pathway via Pyk2 dependent signaling, Apoptotic Signaling in Response to DNA Damage, Attenuation of GPCR Signaling, BCR Signaling Pathway, Bioactive Peptide Induced Signaling Pathway, Cadmium induces DNA synthesis and proliferation in macrophages…
520	0.0008706	0.0231	0.0021645	7564	3669.17	2.06	A_55_P1958697	Rbm33	RNA binding motif protein 33	381626
521	0.0008711	0.0231	0.012987	42.06	321.45	0.13	A_55_P1997407	Elmsan1
522	0.000875	0.0231	0.0064935	47.78	91.83	0.52	A_55_P2381449	A330106F07Rik	RIKEN cDNA A330106F07 gene	402724
523	0.0008755	0.0231	0.0108225	199.22	453.43	0.44	A_51_P424272	Mt4	metallothionein 4	17752
524	0.0008771	0.0231	0.0064935	59.66	132.63	0.45	A_55_P2100586	Cass4	Cas scaffolding protein family member 4	320664
525	0.0008839	0.0232	0.0064935	61.39	113.12	0.54	A_51_P382484	Itgav	integrin alpha V	16410	Phospholipids as signalling intermediaries, Arrhythmogenic right ventricular cardiomyopathy (ARVC), Cell adhesion molecules (CAMs), Dilated cardiomyopathy, ECM-receptor interaction, Focal adhesion, Hypertrophic cardiomyopathy (HCM), Pathways in cancer, Phagosome, Regulation of actin cytoskeleton, Small cell lung cancer
526	0.0008909	0.0234	0.0021645	44.41	89.29	0.5	A_51_P221495	Nsun5	NOL1/NOP2/Sun domain family, member 5	100609
527	0.0008944	0.0234	0.0064935	219.88	422.79	0.52	A_55_P2026753	Zmat1	zinc finger, matrin type 1	215693
528	0.0008947	0.0234	0.008658	263.3	482.42	0.55	A_52_P665675	Abca1	ATP-binding cassette, sub-family A (ABC1), member 1	11303	FXR and LXR Regulation of Cholesterol Metabolism, Nuclear Receptors in Lipid Metabolism and Toxicity, ABC transporters, Fat digestion and absorption
529	0.0008956	0.0234	0.004329	741.72	366.24	2.03	A_52_P110052	Ackr1
530	0.0009061	0.0236	0.0021645	58.03	109.65	0.53	A_52_P266320	Akap17b	A kinase (PRKA) anchor protein 17B	338351
531	0.0009064	0.0236	0.0064935	35.98	66.45	0.54	A_55_P2151363	Pwwp2a	PWWP domain containing 2A	70802
532	0.0009146	0.0237	0.004329	187.5	347.41	0.54	A_52_P37498	Dpcd	deleted in primary ciliary dyskinesia	226162
533	0.000923	0.0238	0.0021645	541.64	918.8	0.59	A_55_P2165655	Zbtb4	zinc finger and BTB domain containing 4	75580
534	0.000924	0.0238	0.004329	78.38	150.46	0.52	A_55_P1959076	Zfp930	zinc finger protein 930	234358
535	0.0009254	0.0238	0.0021645	71.66	181.02	0.4	A_55_P2123673	Trnp1	TMF1-regulated nuclear protein 1	69539
536	0.0009281	0.0238	0.0108225	47.86	93.94	0.51	A_55_P2029436	A_55_P2029436
537	0.0009286	0.0238	0.004329	50.79	129.35	0.39	A_66_P114826	ENSMUST00000103336
538	0.000929	0.0238	0.004329	259.77	431.37	0.6	A_55_P2000793	Rbm34	RNA binding motif protein 34	52202
539	0.0009333	0.0239	0.0064935	88.32	161.13	0.55	A_51_P181400	Efcab2	EF-hand calcium binding domain 2	68226
540	0.0009367	0.0239	0.004329	1231.62	615.81	2	A_55_P2019349	ENSMUST00000115604
541	0.000937	0.0239	0.0021645	5197.18	8781.5	0.59	A_55_P1970710	Mllt6	myeloid/lymphoid or mixed-lineage leukemia (trithorax homolog, Drosophila); translocated to, 6	246198
542	0.00094	0.0239	0.0108225	35.04	83.22	0.42	A_55_P2221647	AI605517	expressed sequence AI605517	106622
543	0.0009428	0.024	0.0108225	32.2	85.54	0.38	A_55_P2105406	ENSMUST00000110138
544	0.0009462	0.024	0.0021645	1656.19	3184.96	0.52	A_51_P433127	Rdm1	RAD52 motif 1	66599
545	0.0009513	0.0241	0.0064935	1322.83	612.97	2.16	A_55_P2145531	Mpst			Cysteine and methionine metabolism, Metabolic pathways, Sulfur relay system
546	0.0009519	0.0241	0.0021645	18146.1	10669.6	1.7	A_51_P358225	Serinc1	serine incorporator 1	56442
547	0.0009539	0.0241	0.004329	882.89	1554.88	0.57	A_66_P128997	Pml	promyelocytic leukemia	18854	Regulation of transcriptional activity by PML, Acute myeloid leukemia, Endocytosis, Pathways in cancer, Ubiquitin mediated proteolysis
548	0.0009601	0.0242	0.0108225	29.28	74.92	0.39	A_51_P123604	Ppwd1	peptidylprolyl isomerase domain and WD repeat containing 1	238831
549	0.0009684	0.0243	0.0021645	365.58	732.1	0.5	A_55_P2082235	A_55_P2082235
550	0.0009714	0.0243	0.0064935	63.12	160.38	0.39	A_52_P122696	Arl2	ADP-ribosylation factor-like 2	56327
551	0.0009738	0.0243	0.0064935	93.86	175.04	0.54	A_55_P2137853	A_55_P2137853
552	0.0009742	0.0243	0.0021645	1872.28	3005.49	0.62	A_55_P2067226	Arpc5l	actin related protein 2/3 complex, subunit 5-like	74192	Bacterial invasion of epithelial cells, Fc gamma R-mediated phagocytosis, Pathogenic Escherichia coli infection, Regulation of actin cytoskeleton, Shigellosis
553	0.0009767	0.0243	0.0021645	1419.92	721.25	1.97	A_51_P472867	Oas3	2'-5' oligoadenylate synthetase 3	246727	Hepatitis C
554	0.0009775	0.0243	0.0064935	38.73	81.84	0.47	A_52_P495372	Peo1	progressive external ophthalmoplegia 1 (human)	226153
555	0.0009799	0.0243	0.0021645	11118.3	3217.21	3.46	A_55_P2007678	Xntrpc
556	0.0009803	0.0243	0.0064935	157.92	273	0.58	A_52_P344152	ENSMUST00000139139
557	0.0009813	0.0243	0.0021645	330.62	163.03	2.03	A_51_P435068	Acadsb	acyl-Coenzyme A dehydrogenase, short/branched chain	66885	Fatty acid metabolism, Metabolic pathways, Valine, leucine and isoleucine degradation
558	0.0009814	0.0243	0.0064935	47.85	91.07	0.53	A_51_P180176	Gm16223	predicted gene 16223	433882
559	0.0009866	0.0244	0.004329	67.95	130.99	0.52	A_55_P1981929	Scg5	secretogranin V	20394
560	0.0009899	0.0244	0.0021645	45.72	84.34	0.54	A_55_P2037982	Agap1	ArfGAP with GTPase domain, ankyrin repeat and PH domain 1	347722	Endocytosis
561	0.0009943	0.0244	0.008658	131.82	254.05	0.52	A_55_P2106410	TC1756247
562	0.0009961	0.0244	0.0021645	46.72	84.08	0.56	A_55_P1989698	Mmp11	matrix metallopeptidase 11	17385
563	0.0009962	0.0244	0.0064935	270.76	524.84	0.52	A_55_P2058992	Vamp4	vesicle-associated membrane protein 4	53330	SNARE interactions in vesicular transport

## Sheet: X4d1
Description of the problem:
Number of classes: 2
Number of genes used for random variance estimation: 22431
Number of genes that passed filtering criteria: 13805
Type of univariate test used: Two-sample T-test (with random variance model)
Class variable : Dose_X4d1
Random variance model parameters: a= 1.8587 , b= 3.39753 , Kolmogorov-Smirnov statistic= 0.04124
Exact permutation p-values for significant genes were computed based on 126 available permutations
Nominal significance level of each univariate test: 0.001
Genes which are differentially expressed among classes:
Number of genes significant at 0.001 level of the univariate test: 3577
Table 1 - Sorted by p-value of the univariate test.
Class 1: 4; Class 2: C.
The first 3577 genes are significant at the nominal 0.001 level of the univariate test
DOSEX4d1	Parametricp-value	FDR	Permutationp-value	Geom mean of intensities in class 1	Geom mean of intensities in class 2	Fold-change	UniqueID	Symbol	Name	EntrezID	DefinedGenelist
1	< 1e-07	< 1e-07	0.0079365	98.16	12054.8	0.0081	A_51_P266248	ENSMUST00000192250
2	< 1e-07	< 1e-07	0.0079365	70.49	3407.13	0.021	A_55_P1971729	Cr2	complement receptor 2	12902	B Lymphocyte Cell Surface Molecules, B cell receptor signaling pathway, Complement and coagulation cascades, Hematopoietic cell lineage
3	< 1e-07	< 1e-07	0.0079365	83.46	4094.38	0.02	A_52_P390944	Chst3			Glycosaminoglycan biosynthesis - chondroitin sulfate
4	< 1e-07	< 1e-07	0.0079365	334.06	4259.81	0.078	A_55_P2332731	D130062J21Rik	RIKEN cDNA D130062J21 gene	100038651
5	< 1e-07	< 1e-07	0.0079365	280.53	4661.78	0.06	A_55_P2087622	Il4i1	interleukin 4 induced 1	14204	Alanine, aspartate and glutamate metabolism, Cysteine and methionine metabolism, Metabolic pathways, Phenylalanine metabolism, Phenylalanine, tyrosine and tryptophan biosynthesis, Tryptophan metabolism, Tyrosine metabolism, Valine, leucine and isoleucine degradation
6	< 1e-07	< 1e-07	0.0079365	577.49	25283.1	0.023	A_51_P378298	Fcmr
7	< 1e-07	< 1e-07	0.0079365	38.07	359.77	0.11	A_51_P303620	Whrn
8	< 1e-07	< 1e-07	0.0079365	163.78	7401.12	0.022	A_55_P2136906	Vpreb3	pre-B lymphocyte gene 3	22364
9	< 1e-07	< 1e-07	0.0079365	244.9	5086.9	0.048	A_51_P449325	H2-Oa	histocompatibility 2, O region alpha locus	15001
10	< 1e-07	< 1e-07	0.0079365	1907.12	50.36	37.87	A_55_P1985788	Usp2
11	< 1e-07	< 1e-07	0.0079365	34.5	2296.86	0.015	A_55_P2117345	Fcer2a	Fc receptor, IgE, low affinity II, alpha polypeptide	14128
12	< 1e-07	< 1e-07	0.0079365	40.23	1173.19	0.034	A_55_P2065513	Ebf1	early B cell factor 1	13591
13	< 1e-07	< 1e-07	0.0079365	48.3	632.53	0.076	A_55_P2409088	BB163080	expressed sequence BB163080	106459
14	< 1e-07	< 1e-07	0.0079365	665.44	13724.3	0.048	A_55_P1960053	Hvcn1	hydrogen voltage-gated channel 1	74096
15	< 1e-07	< 1e-07	0.0079365	201.34	2519.27	0.08	A_51_P199135	Cd83	CD83 antigen	12522
16	< 1e-07	< 1e-07	0.0079365	406.35	12536	0.032	A_55_P2082929	H2-Ob	histocompatibility 2, O region beta locus	15002
17	< 1e-07	< 1e-07	0.0079365	42.71	677.84	0.063	A_51_P158018	Bend5	BEN domain containing 5	67621
18	< 1e-07	< 1e-07	0.0079365	130.59	2954.11	0.044	A_51_P391955	Dapl1	death associated protein-like 1	76747
19	< 1e-07	< 1e-07	0.0079365	139.06	1466.85	0.095	A_66_P114768	Bach2	BTB and CNC homology 2	12014
20	< 1e-07	< 1e-07	0.0079365	45.31	821.32	0.055	A_51_P227445	Gm32819
21	< 1e-07	< 1e-07	0.0079365	30.88	256.48	0.12	A_55_P2007233	A530021J07Rik	Riken cDNA A530021J07 gene	330578
22	< 1e-07	< 1e-07	0.0079365	81.43	926.7	0.088	A_55_P2030299	ENSMUST00000103469
23	< 1e-07	< 1e-07	0.0079365	160.67	1149.18	0.14	A_51_P304397	Cpm	carboxypeptidase M	70574
24	< 1e-07	< 1e-07	0.0079365	215.21	3561.08	0.06	A_52_P277104	Bank1	B cell scaffold protein with ankyrin repeats 1	242248
25	< 1e-07	< 1e-07	0.0079365	163.79	4365.6	0.038	A_55_P2117614	Tnfrsf13c	tumor necrosis factor receptor superfamily, member 13c	72049	TACI and BCMA stimulation of B cell immune responses., Cytokine-cytokine receptor interaction, Intestinal immune network for IgA production, Primary immunodeficiency
26	< 1e-07	< 1e-07	0.0079365	94.44	4343.35	0.022	A_55_P2108943	Ccr6	chemokine (C-C motif) receptor 6	12458	Chemokine signaling pathway, Cytokine-cytokine receptor interaction
27	< 1e-07	< 1e-07	0.0079365	942.4	18376.6	0.051	A_51_P343517	Ly6d	lymphocyte antigen 6 complex, locus D	17068
28	< 1e-07	< 1e-07	0.0079365	211.12	1473.09	0.14	A_51_P165098	Gga2	golgi associated, gamma adaptin ear containing, ARF binding protein 2	74105	Lysosome
29	< 1e-07	< 1e-07	0.0079365	31279	3971.58	7.88	A_55_P2029574	Por	P450 (cytochrome) oxidoreductase	18984	Oxidative Stress Induced Gene Expression Via Nrf2
30	< 1e-07	< 1e-07	0.0079365	67.09	1189.55	0.056	A_55_P2079076	Cacna1i			Calcium signaling pathway, MAPK signaling pathway
31	< 1e-07	< 1e-07	0.0079365	2101.41	56731.7	0.037	A_51_P342652	Cd79b	CD79B antigen	15985	B Cell Receptor Complex, BCR Signaling Pathway, CTCF: First Multivalent Nuclear Factor, B cell receptor signaling pathway
32	< 1e-07	< 1e-07	0.0079365	2058.86	41928	0.049	A_51_P483576	AF138742
33	< 1e-07	< 1e-07	0.0079365	51.94	646.89	0.08	A_51_P288295	ENSMUST00000103496
34	< 1e-07	< 1e-07	0.0079365	156.91	4922.82	0.032	A_51_P154485	Fcrla	Fc receptor-like A	98752
35	< 1e-07	< 1e-07	0.0079365	307.71	4685.3	0.066	A_55_P2101585	Cd55	CD55 antigen	13136	Complement and coagulation cascades, Hematopoietic cell lineage, Viral myocarditis
36	< 1e-07	< 1e-07	0.0079365	1180.41	22088.9	0.053	A_55_P2057283	ENSMUST00000103749
37	< 1e-07	< 1e-07	0.0079365	1328.59	14463.3	0.092	A_55_P2083988	Lmo2	LIM domain only 2	16909
38	< 1e-07	< 1e-07	0.0079365	82.17	847.46	0.097	A_55_P2065726	ENSMUST00000134941
39	< 1e-07	< 1e-07	0.0079365	41.41	280.13	0.15	A_55_P2129334	ENSMUST00000191801
40	< 1e-07	< 1e-07	0.0079365	72.91	872.81	0.084	A_51_P305052	Siglecg	sialic acid binding Ig-like lectin G	243958
41	< 1e-07	< 1e-07	0.0079365	83.67	552.62	0.15	A_52_P168449	Mapk11	mitogen-activated protein kinase 11	19094	MAPKinase Signaling Pathway, NFkB activation by Nontypeable Hemophilus influenzae, Amyotrophic lateral sclerosis (ALS), Chagas disease (American trypanosomiasis), Epithelial cell signaling in Helicobacter pylori infection, Fc epsilon RI signaling pathway, GnRH signaling pathway, Hepatitis C, Leishmaniasis, Leukocyte transendothelial migration, MAPK signaling pathway, Neurotrophin signaling pathwa…
42	< 1e-07	< 1e-07	0.0079365	71.68	849.31	0.084	A_55_P2011794	A_55_P2011794
43	< 1e-07	< 1e-07	0.0079365	90.16	917.18	0.098	A_55_P2176753	A_55_P2176753
44	< 1e-07	< 1e-07	0.0079365	49.29	470.77	0.1	A_55_P2186972	U18580
45	< 1e-07	< 1e-07	0.0079365	24.9	257.63	0.097	A_66_P127563	ENSMUST00000177697
46	< 1e-07	< 1e-07	0.0079365	78.04	944.21	0.083	A_55_P1977451	ENSMUST00000103341
47	< 1e-07	< 1e-07	0.0079365	47.34	716.8	0.066	A_55_P2276221	ENSMUST00000103315
48	< 1e-07	< 1e-07	0.0079365	2454.29	36025.6	0.068	A_51_P284608	Cd74	CD74 antigen (invariant polypeptide of major histocompatibility complex, class II antigen-associated)	16149	Antigen processing and presentation
49	< 1e-07	< 1e-07	0.0079365	414.62	7237.61	0.057	A_55_P1964648	Btla	B and T lymphocyte associated	208154
50	< 1e-07	< 1e-07	0.0079365	137.95	1963.53	0.07	A_55_P2004746	Xkrx	X Kell blood group precursor related X linked	331524
51	< 1e-07	< 1e-07	0.0079365	116.44	2801.33	0.042	A_55_P1958275	Bcl11a	B cell CLL/lymphoma 11A (zinc finger protein)	14025
52	< 1e-07	< 1e-07	0.0079365	77.98	934.64	0.083	A_55_P2116385	Gpr183	G protein-coupled receptor 183	321019
53	< 1e-07	< 1e-07	0.0079365	171.29	1105.33	0.15	A_52_P503730	Fchsd2	FCH and double SH3 domains 2	207278
54	< 1e-07	< 1e-07	0.0079365	42.08	625.71	0.067	A_55_P2052062	Cd200	CD200 antigen	17470
55	< 1e-07	1.47e-05	0.0079365	907.93	114.35	7.94	A_52_P495869	Mafb	v-maf musculoaponeurotic fibrosarcoma oncogene family, protein B (avian)	16658
56	< 1e-07	1.47e-05	0.0079365	43.97	445.13	0.099	A_55_P2001269	ENSMUST00000103522
57	< 1e-07	1.47e-05	0.0079365	722.9	16561.9	0.044	A_55_P2137496	Cd79a	CD79A antigen (immunoglobulin-associated alpha)	12518	B Cell Receptor Complex, BCR Signaling Pathway, CTCF: First Multivalent Nuclear Factor, B cell receptor signaling pathway, Primary immunodeficiency
58	< 1e-07	1.47e-05	0.0079365	212.5	5187.89	0.041	A_55_P2079079	Cd19	CD19 antigen	12478	B cell receptor signaling pathway, Hematopoietic cell lineage, Primary immunodeficiency
59	< 1e-07	1.47e-05	0.0079365	81.38	1634.48	0.05	A_55_P2123491	B3gnt5			Glycosphingolipid biosynthesis - lacto and neolacto series, Metabolic pathways
60	< 1e-07	1.47e-05	0.0079365	5859.1	67576.5	0.087	A_55_P2060897	ENSMUST00000103410
61	< 1e-07	1.47e-05	0.0079365	592.99	7996.56	0.074	A_55_P2111322	Iglv1	immunoglobulin lambda variable 1	16142
62	< 1e-07	1.47e-05	0.0079365	289.54	1632.61	0.18	A_51_P367125	Pold1	polymerase (DNA directed), delta 1, catalytic subunit	18971	Base excision repair, DNA replication, Homologous recombination, Metabolic pathways, Mismatch repair, Nucleotide excision repair, Purine metabolism, Pyrimidine metabolism
63	< 1e-07	1.47e-05	0.0079365	49.36	663.57	0.074	A_55_P2179074	Ciita	class II transactivator	12265	Antigen processing and presentation, Primary immunodeficiency, Toxoplasmosis
64	< 1e-07	1.47e-05	0.0079365	526.92	51.66	10.2	A_51_P491667	Derl3	Der1-like domain family, member 3	70377	Protein processing in endoplasmic reticulum
65	< 1e-07	1.47e-05	0.0079365	624.98	12393.3	0.05	A_52_P343306	H2-Aa	histocompatibility 2, class II antigen A, alpha	14960
66	< 1e-07	1.47e-05	0.0079365	17853.1	843.96	21.15	A_55_P1999902	ENSMUST00000107229
67	< 1e-07	1.47e-05	0.0079365	45.18	547.88	0.082	A_55_P1966608	Ighv1-33	immunoglobulin heavy variable 1-33	641247
68	< 1e-07	1.47e-05	0.0079365	56.88	589.46	0.096	A_55_P2103948	ENSMUST00000166380
69	< 1e-07	1.47e-05	0.0079365	706.44	58.33	12.11	A_55_P2167269	Pcsk4	proprotein convertase subtilisin/kexin type 4	18551
70	< 1e-07	1.47e-05	0.0079365	416.21	1833.46	0.23	A_55_P1988907	Eml4	echinoderm microtubule associated protein like 4	78798
71	< 1e-07	1.47e-05	0.0079365	72.71	780.68	0.093	A_55_P1976450	A_55_P1976450
72	< 1e-07	1.47e-05	0.0079365	109.25	719.68	0.15	A_52_P466853	Bmyc
73	< 1e-07	1.47e-05	0.0079365	295.82	2511.86	0.12	A_55_P2154982	Cd8b1	CD8 antigen, beta chain 1	12526
74	< 1e-07	1.47e-05	0.0079365	93.62	586.48	0.16	A_55_P1974014	ENSMUST00000103322
75	< 1e-07	1.47e-05	0.0079365	1031.66	11139.8	0.093	A_51_P278868	H2-DMb1	histocompatibility 2, class II, locus Mb1	14999
76	< 1e-07	1.47e-05	0.0079365	592.41	11099	0.053	A_55_P2113703	Spib
77	< 1e-07	1.47e-05	0.0079365	278.32	2586.09	0.11	A_52_P578436	ENSMUST00000101325
78	1e-07	1.47e-05	0.0079365	58.87	694.08	0.085	A_55_P1988994	ENSMUST00000103314
79	1e-07	1.47e-05	0.0079365	72.55	1388.57	0.052	A_52_P1391	H2-DMb2	histocompatibility 2, class II, locus Mb2	15000
80	1e-07	1.47e-05	0.0079365	63.5	611.14	0.1	A_52_P614207	ENSMUST00000103399
81	1e-07	1.47e-05	0.0079365	470.83	6507.78	0.072	A_55_P2089233	Pou2af1	POU domain, class 2, associating factor 1	18985
82	1e-07	1.47e-05	0.0079365	463.06	4817.64	0.096	A_55_P1981964	ENSMUST00000010286
83	1e-07	1.47e-05	0.0079365	388.26	4340.51	0.089	A_52_P203691	Arl5c	ADP-ribosylation factor-like 5C	217151
84	1e-07	1.47e-05	0.0079365	49.8	1084.23	0.046	A_51_P375862	Srpk3	serine/arginine-rich protein specific kinase 3	56504
85	1e-07	1.47e-05	0.0079365	364.76	2722.76	0.13	A_51_P322265	Grap	GRB2-related adaptor protein	71520
86	1e-07	1.47e-05	0.0079365	53.99	385.79	0.14	A_66_P103232	ENSMUST00000103366
87	1e-07	1.47e-05	0.0079365	66.4	846.52	0.078	A_51_P298802	Bfsp2
88	1e-07	1.47e-05	0.0079365	494.25	5628.53	0.088	A_51_P205968	Snx15	sorting nexin 15	69024
89	1e-07	1.47e-05	0.0079365	9099.51	996.59	9.13	A_55_P2091472	Bnip3	BCL2/adenovirus E1B interacting protein 3	12176
90	1e-07	1.47e-05	0.0079365	49.45	678.49	0.073	A_52_P502849	ENSMUST00000103401
91	1e-07	1.47e-05	0.0079365	38.25	248.13	0.15	A_51_P405089	ENSMUST00000022099
92	1e-07	1.47e-05	0.0079365	139.33	1318.44	0.11	A_55_P2058028	ENSMUST00000103351
93	1e-07	1.47e-05	0.0079365	1304.69	6752.01	0.19	A_51_P162471	Dnajc9	DnaJ (Hsp40) homolog, subfamily C, member 9	108671
94	1e-07	1.47e-05	0.0079365	63.24	544.39	0.12	A_52_P213483	ENSMUST00000170551
95	2e-07	2.16e-05	0.0079365	46.05	403.83	0.11	A_52_P546162	ENSMUST00000103355
96	2e-07	2.16e-05	0.0079365	16318.2	87064.8	0.19	A_51_P156631	Glrx5	glutaredoxin 5 homolog (S. cerevisiae)	73046
97	2e-07	2.16e-05	0.0079365	381.22	1613.51	0.24	A_51_P221949	Csnk1g3	casein kinase 1, gamma 3	70425	Hedgehog signaling pathway
98	2e-07	2.16e-05	0.0079365	64.82	614.32	0.11	A_55_P2187067	ENSMUST00000103317
99	2e-07	2.16e-05	0.0079365	120.36	1465.33	0.082	A_55_P2047589	ENSMUST00000103328
100	2e-07	2.16e-05	0.0079365	202.48	1748.54	0.12	A_55_P2196027	Slc9a7	solute carrier family 9 (sodium/hydrogen exchanger), member 7	236727
101	2e-07	2.16e-05	0.0079365	39.1	344.66	0.11	A_52_P63973	ENSMUST00000103374
102	2e-07	2.16e-05	0.0079365	132.18	923	0.14	A_51_P182311	Clec2i	C-type lectin domain family 2, member i	93675
103	2e-07	2.16e-05	0.0079365	305.25	33.47	9.12	A_51_P316951	Wipf3	WAS/WASL interacting protein family, member 3	330319
104	2e-07	2.16e-05	0.0079365	5729.17	22133.5	0.26	A_55_P2102719	ENSMUST00000120702
105	2e-07	2.16e-05	0.0079365	2224.16	13975.2	0.16	A_55_P2043684	Ubac1	ubiquitin associated domain containing 1	98766
106	2e-07	2.16e-05	0.0079365	47.83	449.81	0.11	A_52_P618728	M61952
107	2e-07	2.16e-05	0.0079365	305.7	6087.14	0.05	A_52_P70796	Cxcr5	chemokine (C-X-C motif) receptor 5	12145	Chemokine signaling pathway, Cytokine-cytokine receptor interaction
108	2e-07	2.16e-05	0.0079365	4099.33	14916.1	0.27	A_55_P2017851	LOC102641427
109	2e-07	2.16e-05	0.0079365	3706.78	16858	0.22	A_66_P114974	ENSMUST00000071866
110	2e-07	2.16e-05	0.0079365	1938.25	7584.51	0.26	A_55_P2171185	ENSMUST00000121691
111	2e-07	2.16e-05	0.0079365	846.98	14959.7	0.057	A_55_P2002757	Blnk	B cell linker	17060	B cell receptor signaling pathway, Osteoclast differentiation, Primary immunodeficiency
112	2e-07	2.16e-05	0.0079365	663.82	6829.5	0.097	A_52_P169901	Slc25a51
113	2e-07	2.16e-05	0.0079365	763.15	4125.52	0.18	A_55_P1955632	Trp53i11	transformation related protein 53 inducible protein 11	277414
114	2e-07	2.16e-05	0.0079365	332.75	7084.25	0.047	A_51_P240453	Nusap1	nucleolar and spindle associated protein 1	108907
115	2e-07	2.16e-05	0.0079365	175.72	1528.5	0.11	A_55_P2058040	ENSMUST00000103345
116	2e-07	2.16e-05	0.0079365	546.62	111.42	4.91	A_55_P2041961	Bmp2	bone morphogenetic protein 2	12156	Basal cell carcinoma, Cytokine-cytokine receptor interaction, Hedgehog signaling pathway, Pathways in cancer, TGF-beta signaling pathway
117	2e-07	2.16e-05	0.0079365	92.7	457.07	0.2	A_51_P494481	Snx30	sorting nexin family member 30	209131
118	2e-07	2.16e-05	0.0079365	4203.66	16311.3	0.26	A_55_P2018949	Fbxo7	F-box protein 7	69754
119	2e-07	2.16e-05	0.0079365	7479.09	26924.5	0.28	A_66_P124555	Rps15	ribosomal protein S15	20054	Ribosome
120	2e-07	2.16e-05	0.0079365	1355.6	6352.96	0.21	A_55_P2019814	Rnf20	ring finger protein 20	109331
121	2e-07	2.16e-05	0.0079365	7983.56	26975.7	0.3	A_55_P2014214	A_55_P2014214
122	2e-07	2.16e-05	0.0079365	570.72	2455.66	0.23	A_51_P133612	Cdt1	chromatin licensing and DNA replication factor 1	67177
123	2e-07	2.16e-05	0.0079365	88.27	479.51	0.18	A_55_P2062802	ENSMUST00000103301
124	2e-07	2.16e-05	0.0079365	2748.84	10150	0.27	A_55_P2017850	Rpsa	ribosomal protein SA	16785	Prion Pathway, Ribosome
125	2e-07	2.16e-05	0.0079365	1915.03	7755.96	0.25	A_55_P2092661	Nup210	nucleoporin 210	54563	RNA transport
126	2e-07	2.16e-05	0.0079365	173922	857.16	202.9	A_66_P111660	Mt1	metallothionein 1	17748
127	2e-07	2.16e-05	0.0079365	56.67	370.39	0.15	A_52_P765764	ENSMUST00000103305
128	2e-07	2.16e-05	0.0079365	98.98	599.79	0.17	A_51_P128667	Lynx1	Ly6/neurotoxin 1	23936
129	3e-07	2.71e-05	0.0079365	2560.06	33845.4	0.076	A_52_P612382	Cdc25b	cell division cycle 25 homolog B (S. pombe)	12531	Activation of Src by Protein-tyrosine phosphatase alpha, cdc25 and chk1 Regulatory Pathway in response to DNA damage, Cell Cycle: G2/M Checkpoint, RB Tumor Suppressor/Checkpoint Signaling in response to DNA damage, Sonic Hedgehog (SHH) Receptor Ptc1 Regulates cell cycle, Cell cycle, MAPK signaling pathway, Progesterone-mediated oocyte maturation
130	3e-07	2.71e-05	0.0079365	36.9	153.7	0.24	A_55_P1959017	Gm32474
131	3e-07	2.71e-05	0.0079365	39.68	474.16	0.084	A_66_P102346	ENSMUST00000103321
132	3e-07	2.71e-05	0.0079365	98.88	877.28	0.11	A_52_P443334	Cd8a	CD8 antigen, alpha chain	12525	IL 17 Signaling Pathway, Regulation of hematopoiesis by cytokines, T Cytotoxic Cell Surface Molecules, Antigen processing and presentation, Cell adhesion molecules (CAMs), Hematopoietic cell lineage, Primary immunodeficiency, T cell receptor signaling pathway
133	3e-07	2.71e-05	0.0079365	3797.71	25720.1	0.15	A_55_P2059179	Slc48a1	solute carrier family 48 (heme transporter), member 1	67739
134	3e-07	2.71e-05	0.0079365	65.17	444.84	0.15	A_55_P2026268	ENSMUST00000103368
135	3e-07	2.71e-05	0.0079365	32.61	273.91	0.12	A_55_P2001274	ENSMUST00000103532
136	3e-07	2.71e-05	0.0079365	1443.4	5133.49	0.28	A_55_P1996817	A_55_P1996817
137	3e-07	2.71e-05	0.0079365	669.22	42.17	15.87	A_51_P363947	Cdkn1a	cyclin-dependent kinase inhibitor 1A (P21)	12575	ATM Signaling Pathway, Cell Cycle: G1/S Check Point , Cell Cycle: G2/M Checkpoint, Cyclins and Cell Cycle Regulation, Effects of calcineurin in Keratinocyte Differentiation, Erythropoietin mediated neuroprotection through NF-kB, Influence of Ras and Rho proteins on G1 to S Transition, p53 Signaling Pathway, Bladder cancer, Cell cycle, Chronic myeloid leukemia, ErbB signaling pathway, Glioma, Hepa…
138	3e-07	2.71e-05	0.0079365	1520.86	22201.7	0.069	A_55_P2023542	Ccr7	chemokine (C-C motif) receptor 7	12775	Selective expression of chemokine receptors during T-cell polarization, Chemokine signaling pathway, Cytokine-cytokine receptor interaction
139	3e-07	2.71e-05	0.0079365	946.59	17291.4	0.055	A_52_P483336	Ms4a1	membrane-spanning 4-domains, subfamily A, member 1	12482	Hematopoietic cell lineage
140	3e-07	2.71e-05	0.0079365	429.71	8431.27	0.051	A_51_P485421	ENSMUST00000103426
141	3e-07	2.71e-05	0.0079365	26.26	198.15	0.13	A_55_P1979364	ENSMUST00000103550
142	3e-07	2.71e-05	0.0079365	59.1	459.44	0.13	A_55_P2011950	ENSMUST00000103552
143	3e-07	2.71e-05	0.0079365	54.09	538.23	0.1	A_51_P513776	ENSMUST00000103535
144	3e-07	2.71e-05	0.0079365	55.17	556.56	0.099	A_51_P407657	ENSMUST00000103331
145	3e-07	2.71e-05	0.0079365	1076.03	9937.36	0.11	A_51_P432851	Dhrs11	dehydrogenase/reductase (SDR family) member 11	192970
146	3e-07	2.71e-05	0.0079365	73.97	546.17	0.14	A_52_P630429	ENSMUST00000103318
147	3e-07	2.71e-05	0.0079365	105971	617.08	171.73	A_51_P246317	Mt2	metallothionein 2	17750
148	3e-07	2.71e-05	0.0079365	729.89	9876.05	0.074	A_51_P148314	Fam117a	family with sequence similarity 117, member A	215512
149	3e-07	2.71e-05	0.0079365	876.82	153.16	5.73	A_55_P2097048	A_55_P2097048
150	3e-07	2.71e-05	0.0079365	11043.4	2390.62	4.62	A_55_P2075140	Sirt3	sirtuin 3 (silent mating type information regulation 2, homolog) 3 (S. cerevisiae)	64384
151	3e-07	2.71e-05	0.0079365	1589.45	7523.4	0.21	A_55_P2022805	1700021K19Rik
152	3e-07	2.71e-05	0.0079365	143.89	626.49	0.23	A_51_P181538	Brwd1	bromodomain and WD repeat domain containing 1	93871
153	3e-07	2.71e-05	0.0079365	158.91	1256.2	0.13	A_55_P2186978	ENSMUST00000177795
154	4e-07	3.39e-05	0.0079365	26.16	750.38	0.035	A_55_P2004761	H2-Eb2
155	4e-07	3.39e-05	0.0079365	9868.99	1480.9	6.66	A_51_P385598	Slc37a4	solute carrier family 37 (glucose-6-phosphate transporter), member 4	14385	Carbohydrate digestion and absorption
156	4e-07	3.39e-05	0.0079365	57.11	573.14	0.1	A_51_P414879	ENSMUST00000103304
157	4e-07	3.39e-05	0.0079365	428.37	2231.31	0.19	A_55_P1961270	Cd72	CD72 antigen	12517	B cell receptor signaling pathway
158	4e-07	3.39e-05	0.0079365	938.3	181.1	5.18	A_51_P470715	Cish	cytokine inducible SH2-containing protein	12700	Jak-STAT signaling pathway
159	4e-07	3.39e-05	0.0079365	50.87	386.94	0.13	A_52_P538084	ENSMUST00000103303
160	4e-07	3.39e-05	0.0079365	284.18	2203.34	0.13	A_51_P473734	H2-DMa	histocompatibility 2, class II, locus DMa	14998
161	4e-07	3.39e-05	0.0079365	4529.69	16833.4	0.27	A_55_P1996816	ENSMUST00000120596
162	4e-07	3.39e-05	0.0079365	117.73	995.82	0.12	A_55_P2058023	ENSMUST00000103356
163	4e-07	3.39e-05	0.0079365	716.57	5129.81	0.14	A_51_P507053	Slc38a1	solute carrier family 38, member 1	105727
164	5e-07	3.92e-05	0.0079365	1170.28	4232.14	0.28	A_55_P2017684	Macf1	microtubule-actin crosslinking factor 1	11426
165	5e-07	3.92e-05	0.0079365	4363.86	16087.2	0.27	A_55_P2158376	ENSMUST00000121788
166	5e-07	3.92e-05	0.0079365	519.19	53.52	9.7	A_55_P2031133	Tmem220	transmembrane protein 220	338369
167	5e-07	3.92e-05	0.0079365	1729.94	6131.26	0.28	A_51_P324871	Cyb561a3
168	5e-07	3.92e-05	0.0079365	7807.6	33259.9	0.23	A_55_P2032039	Bola3	bolA-like 3 (E. coli)	78653
169	5e-07	3.92e-05	0.0079365	1039.1	7478.65	0.14	A_52_P552589	Map4k1	mitogen-activated protein kinase kinase kinase kinase 1	26411	MAPKinase Signaling Pathway, Signaling of Hepatocyte Growth Factor Receptor, MAPK signaling pathway
170	5e-07	3.92e-05	0.0079365	304.6	1417.23	0.21	A_51_P314277	Parp1	poly (ADP-ribose) polymerase family, member 1	11545	Apoptotic Signaling in Response to DNA Damage, Caspase Cascade in Apoptosis, D4-GDI Signaling Pathway, FAS signaling pathway ( CD95 ), HIV-I Nef: negative effector of Fas and TNF, Opposing roles of AIF in Apoptosis and Cell Survival, TNFR1 Signaling Pathway, Base excision repair
171	5e-07	3.92e-05	0.0079365	36.65	363.92	0.1	A_55_P2130497	ENSMUST00000103538
172	5e-07	3.92e-05	0.0079365	1221.71	166.98	7.32	A_55_P2128511	Ociad2
173	5e-07	3.92e-05	0.0079365	42.96	296.05	0.15	A_55_P2147791	Fam129c	family with sequence similarity 129, member C	100037278
174	5e-07	3.92e-05	0.0079365	10365.5	887.98	11.67	A_55_P2032081	Dbp	D site albumin promoter binding protein	13170
175	5e-07	3.92e-05	0.0079365	287.49	1162.36	0.25	A_55_P1962906	Als2cl	ALS2 C-terminal like	235633
176	5e-07	3.92e-05	0.0079365	46.04	225.64	0.2	A_55_P2398270	5033423O07Rik	RIKEN cDNA 5033423O07 gene	75972
177	6e-07	4.43e-05	0.0079365	1546.55	233.36	6.63	A_51_P329332	Slc19a2	solute carrier family 19 (thiamine transporter), member 2	116914	Vitamin digestion and absorption
178	6e-07	4.43e-05	0.0079365	5529.69	21841.5	0.25	A_55_P2026156	ENSMUST00000071515
179	6e-07	4.43e-05	0.0079365	275.38	1065.5	0.26	A_51_P203501	Vars	valyl-tRNA synthetase	22321	Aminoacyl-tRNA biosynthesis, Valine, leucine and isoleucine biosynthesis
180	6e-07	4.43e-05	0.0079365	295.98	40.16	7.37	A_52_P638895	Vegfa	vascular endothelial growth factor A	22339	Bladder cancer, Cytokine-cytokine receptor interaction, Focal adhesion, mTOR signaling pathway, Pancreatic cancer, Pathways in cancer, Renal cell carcinoma, Rheumatoid arthritis, VEGF signaling pathway
181	6e-07	4.43e-05	0.0079365	577.35	3573.19	0.16	A_51_P278994	Swap70	SWA-70 protein	20947
182	6e-07	4.43e-05	0.0079365	951.37	6137.53	0.16	A_51_P479321	Acss1	acyl-CoA synthetase short-chain family member 1	68738	Glycolysis / Gluconeogenesis, Metabolic pathways, Propanoate metabolism, Pyruvate metabolism
183	6e-07	4.43e-05	0.0079365	12724.7	41898.9	0.3	A_55_P2129187	A_55_P2129187
184	6e-07	4.43e-05	0.0079365	690.98	3457.59	0.2	A_55_P2042356	Rftn1	raftlin lipid raft linker 1	76438
185	6e-07	4.43e-05	0.0079365	7318.74	28034.7	0.26	A_55_P2144931	ENSMUST00000195631
186	6e-07	4.43e-05	0.0079365	105.67	693.94	0.15	A_51_P143682	Zfp318	zinc finger protein 318	57908
187	6e-07	4.43e-05	0.0079365	63.41	534.36	0.12	A_52_P186262	ENSMUST00000103383
188	7e-07	4.88e-05	0.0079365	4731.5	32510.6	0.15	A_55_P2086664	Tspan33	tetraspanin 33	232670
189	7e-07	4.88e-05	0.0079365	10757.7	33443.9	0.32	A_55_P2121541	Gm6607	predicted gene 6607	625603
190	7e-07	4.88e-05	0.0079365	5293.07	18264.2	0.29	A_55_P2009008	NAP093566-001
191	7e-07	4.88e-05	0.0079365	3924.42	13584.5	0.29	A_55_P2181114	NAP093677-001
192	7e-07	4.88e-05	0.0079365	36.12	283.55	0.13	A_52_P112190	ENSMUST00000103377
193	7e-07	4.88e-05	0.0079365	111.66	493.91	0.23	A_52_P55772	Tbxa2r	thromboxane A2 receptor	21390	Eicosanoid Metabolism, Calcium signaling pathway, Neuroactive ligand-receptor interaction
194	7e-07	4.88e-05	0.0079365	468.75	4942.82	0.095	A_55_P2151437	ENSMUST00000094550
195	7e-07	4.88e-05	0.0079365	89.56	582.41	0.15	A_51_P393305	Sidt1	SID1 transmembrane family, member 1	320007
196	7e-07	4.88e-05	0.0079365	502.39	6592.51	0.076	A_55_P2030938	Trim59	tripartite motif-containing 59	66949
197	7e-07	4.88e-05	0.0079365	132.79	750.49	0.18	A_55_P2022773	Glcci1	glucocorticoid induced transcript 1	170772
198	7e-07	4.88e-05	0.0079365	9299.26	38701.4	0.24	A_55_P1962110	ENSMUST00000071120
199	8e-07	5.23e-05	0.0079365	1128.52	8409.55	0.13	A_52_P194250	Ets1	E26 avian leukemia oncogene 1, 5' domain	23871	Keratinocyte Differentiation, METS affect on Macrophage Differentiation, Dorso-ventral axis formation, Pathways in cancer, Renal cell carcinoma
200	8e-07	5.23e-05	0.0079365	769.8	154.35	4.99	A_55_P2270137	Ccdc85c	coiled-coil domain containing 85C	668158
201	8e-07	5.23e-05	0.0079365	1310.12	18843.6	0.07	A_51_P294643	Cdr2	cerebellar degeneration-related 2	12585
202	8e-07	5.23e-05	0.0079365	827.51	5845.4	0.14	A_55_P1953377	A_55_P1953377
203	8e-07	5.23e-05	0.0079365	3965.35	14453.7	0.27	A_55_P2163404	ENSMUST00000073317
204	8e-07	5.23e-05	0.0079365	1264.72	214.92	5.88	A_51_P375201	Plk3	polo-like kinase 3 (Drosophila)	12795
205	8e-07	5.23e-05	0.0079365	8763.13	112091	0.078	A_55_P2156731	H2-Eb1	histocompatibility 2, class II antigen E beta	14969
206	8e-07	5.23e-05	0.0079365	483.79	2030.32	0.24	A_51_P394735	Arhgef18	rho/rac guanine nucleotide exchange factor (GEF) 18	102098
207	8e-07	5.23e-05	0.0079365	883.8	3615.55	0.24	A_52_P418665	Ttpal	tocopherol (alpha) transfer protein-like	76080
208	8e-07	5.23e-05	0.0079365	63.57	223.4	0.28	A_55_P2002933	Klk1b5	kallikrein 1-related peptidase b5	16622
209	8e-07	5.23e-05	0.0079365	310.17	2541.64	0.12	A_51_P142153	Filip1l	filamin A interacting protein 1-like	78749
210	8e-07	5.23e-05	0.0079365	527.96	1783.07	0.3	A_51_P346523	ENSMUST00000067521
211	8e-07	5.23e-05	0.0079365	136.76	1783.7	0.077	A_55_P2003911	ENSMUST00000103391
212	9e-07	5.55e-05	0.0079365	777.65	4928.89	0.16	A_51_P104897	Itpr3	inositol 1,4,5-triphosphate receptor 3	16440	Alzheimer's disease, Calcium signaling pathway, Gap junction, Gastric acid secretion, GnRH signaling pathway, Long-term depression, Long-term potentiation, Oocyte meiosis, Pancreatic secretion, Phosphatidylinositol signaling system, Salivary secretion, Taste transduction, Vascular smooth muscle contraction
213	9e-07	5.55e-05	0.0079365	93.54	1231.97	0.076	A_55_P2094104	ENSMUST00000103380
214	9e-07	5.55e-05	0.0079365	6537.22	22612	0.29	A_55_P2081353	ENSMUST00000121487
215	9e-07	5.55e-05	0.0079365	1397.26	368.08	3.8	A_51_P293339	Tob1	transducer of ErbB-2.1	22057	Role of Tob in T-cell activation, RNA degradation
216	9e-07	5.55e-05	0.0079365	87.65	338.65	0.26	A_51_P452682	Pou5f2	POU domain class 5, transcription factor 2	75507
217	9e-07	5.55e-05	0.0079365	115.64	755.73	0.15	A_55_P2212498	C030005K06Rik	RIKEN cDNA C030005K06 gene	78695
218	9e-07	5.55e-05	0.0079365	54.03	435.75	0.12	A_55_P1964368	Kctd14
219	9e-07	5.55e-05	0.0079365	249.87	1367.94	0.18	A_52_P260994	Fgd2	FYVE, RhoGEF and PH domain containing 2	26382
220	9e-07	5.55e-05	0.0079365	82.99	407.85	0.2	A_55_P2220342	ENSMUST00000192281
221	9e-07	5.55e-05	0.0079365	8146.46	32481.8	0.25	A_55_P2037525	ENSMUST00000161478
222	9e-07	5.55e-05	0.0079365	472.57	2942.5	0.16	A_51_P316042	Card11	caspase recruitment domain family, member 11	108723	B cell receptor signaling pathway, T cell receptor signaling pathway
223	9e-07	5.55e-05	0.0079365	5860.4	78849.7	0.074	A_51_P439836	NAP092202-001
224	9e-07	5.55e-05	0.0079365	953.36	4348.62	0.22	A_55_P2160383	ENSMUST00000167639
225	1e-06	6.05e-05	0.0079365	2748.07	537.34	5.11	A_55_P2037677	Cttn	cortactin	13043	Agrin in Postsynaptic Differentiation, Bacterial invasion of epithelial cells, Pathogenic Escherichia coli infection, Shigellosis, Tight junction
226	1e-06	6.05e-05	0.0079365	154.26	3146.57	0.049	A_55_P2050508	Spta1
227	1e-06	6.05e-05	0.0079365	555.3	83.35	6.66	A_55_P2002557	Srebf1	sterol regulatory element binding transcription factor 1	20787	SREBP control of lipid synthesis, Insulin signaling pathway
228	1e-06	6.05e-05	0.0079365	24.94	119.74	0.21	A_65_P08864	Dph5	DPH5 homolog (S. cerevisiae)	69740
229	1.1e-06	6.22e-05	0.0079365	61873.8	286368	0.22	A_55_P1968969	NAP114397-1
230	1.1e-06	6.22e-05	0.0079365	529.71	1624.31	0.33	A_51_P361492	Pou2f1	POU domain, class 2, transcription factor 1	18986
231	1.1e-06	6.22e-05	0.0079365	2571.29	8289.43	0.31	A_55_P2085156	NAP065263-1
232	1.1e-06	6.22e-05	0.0079365	14206.8	56072.4	0.25	A_55_P1960775	Rps15a	ribosomal protein S15A	267019	Ribosome
233	1.1e-06	6.22e-05	0.0079365	451.66	67.43	6.7	A_55_P1959303	Rbm47	RNA binding motif protein 47	245945
234	1.1e-06	6.22e-05	0.0079365	134.24	654.63	0.21	A_51_P411264	Txndc16	thioredoxin domain containing 16	70561
235	1.1e-06	6.22e-05	0.0079365	1184.8	7993.8	0.15	A_52_P199614	Wdfy4
236	1.1e-06	6.22e-05	0.0079365	3285.42	11741.7	0.28	A_66_P110798	Rn45s	45S pre-ribosomal RNA	100861531
237	1.1e-06	6.22e-05	0.0079365	329.93	1760.22	0.19	A_51_P104608	Rnase6	ribonuclease, RNase A family, 6	78416
238	1.1e-06	6.22e-05	0.0079365	1349.86	37978.8	0.036	A_51_P196972	Slc4a1	solute carrier family 4 (anion exchanger), member 1	20533	Collecting duct acid secretion
239	1.1e-06	6.22e-05	0.0079365	3367.46	607.6	5.54	A_55_P2021285	Cpped1	calcineurin-like phosphoesterase domain containing 1	223978
240	1.1e-06	6.22e-05	0.0079365	52.27	638.17	0.082	A_51_P170178	B3gnt8	UDP-GlcNAc:betaGal beta-1,3-N-acetylglucosaminyltransferase 8	232984
241	1.1e-06	6.22e-05	0.0079365	16832.2	3318.69	5.07	A_52_P59681	Hrsp12	heat-responsive protein 12	15473
242	1.1e-06	6.22e-05	0.0079365	514.15	3146.92	0.16	A_51_P435251	Cul4a	cullin 4A	99375	Nucleotide excision repair, Ubiquitin mediated proteolysis
243	1.1e-06	6.22e-05	0.0079365	5904.88	20580.9	0.29	A_55_P1996818	A_55_P1996818
244	1.1e-06	6.22e-05	0.0079365	2410.22	7429.3	0.32	A_51_P307325	Rbbp4	retinoblastoma binding protein 4	19646	The PRC2 Complex Sets Long-term Gene Silencing Through Modification of Histone Tails
245	1.2e-06	6.68e-05	0.0079365	2869.42	9674.22	0.3	A_55_P2168124	NAP114265-1
246	1.2e-06	6.68e-05	0.0079365	1983.38	13308.7	0.15	A_51_P121455	Slc25a39	solute carrier family 25, member 39	68066
247	1.2e-06	6.68e-05	0.0079365	308.17	2730.87	0.11	A_55_P1987406	ENSMUST00000103746
248	1.2e-06	6.68e-05	0.0079365	883.65	122.02	7.24	A_51_P185292	4930581F22Rik	RIKEN cDNA 4930581F22 gene	78934
249	1.3e-06	6.96e-05	0.0079365	57.84	250.99	0.23	A_52_P354123	Rhebl1	Ras homolog enriched in brain like 1	69159
250	1.3e-06	6.96e-05	0.0079365	1053.32	3629.92	0.29	A_55_P2192729	5830469G19Rik	RIKEN cDNA 5830469G19 gene	76093
251	1.3e-06	6.96e-05	0.0079365	923.12	152.1	6.07	A_55_P2013760	Slc39a14	solute carrier family 39 (zinc transporter), member 14	213053
252	1.3e-06	6.96e-05	0.0079365	310.98	58.08	5.35	A_51_P166288	Acy1			Arginine and proline metabolism, Metabolic pathways
253	1.3e-06	6.96e-05	0.0079365	3399.98	11000.8	0.31	A_55_P2109114	A_55_P2109114
254	1.3e-06	6.96e-05	0.0079365	869.43	3702.69	0.23	A_55_P2127497	Trim35	tripartite motif-containing 35	66854
255	1.3e-06	6.96e-05	0.0079365	3284.03	11883.7	0.28	A_55_P1995447	A_55_P1995447
256	1.3e-06	6.96e-05	0.0079365	55.57	344.82	0.16	A_55_P1963184	Pgap1	post-GPI attachment to proteins 1	241062	Glycosylphosphatidylinositol(GPI)-anchor biosynthesis, Metabolic pathways
257	1.3e-06	6.96e-05	0.0079365	25.66	171.83	0.15	A_66_P132428	ENSMUST00000103394
258	1.3e-06	6.96e-05	0.0079365	5189.7	18882.3	0.27	A_55_P2024011	ENSMUST00000121088
259	1.4e-06	7.38e-05	0.0079365	137943	41720	3.31	A_55_P2103561	Prdx6	peroxiredoxin 6	11758	Metabolic pathways, Phenylalanine metabolism
260	1.4e-06	7.38e-05	0.0079365	9271.7	28243.7	0.33	A_55_P2131193	NAP060843-1
261	1.4e-06	7.38e-05	0.0079365	2334.85	10768.4	0.22	A_51_P509971	Plekho1	pleckstrin homology domain containing, family O member 1	67220
262	1.4e-06	7.38e-05	0.0079365	35.71	124.89	0.29	A_55_P2128148	D830031N03Rik	RIKEN cDNA D830031N03 gene	442834
263	1.5e-06	7.56e-05	0.0079365	521.19	6641.03	0.078	A_55_P2041082	ENSMUST00000118040
264	1.5e-06	7.56e-05	0.0079365	64438	22643.2	2.85	A_55_P2122491	ENSMUST00000182143
265	1.5e-06	7.56e-05	0.0079365	622.04	93.17	6.68	A_51_P363801	Pgpep1	pyroglutamyl-peptidase I	66522
266	1.5e-06	7.56e-05	0.0079365	43.27	358.12	0.12	A_55_P2022519	Tmem108	transmembrane protein 108	81907
267	1.5e-06	7.56e-05	0.0079365	837.5	2740.38	0.31	A_52_P453884	Foxo1	forkhead box O1	56458	AKT Signaling Pathway, Insulin signaling pathway, Pathways in cancer, Prostate cancer
268	1.5e-06	7.56e-05	0.0079365	1977.99	18782.2	0.11	A_51_P483557	Ube2b	ubiquitin-conjugating enzyme E2B, RAD6 homology (S. cerevisiae)	22210	Ubiquitin mediated proteolysis
269	1.5e-06	7.56e-05	0.0079365	559.14	3855.64	0.15	A_55_P2141943	ENSMUST00000102642
270	1.5e-06	7.56e-05	0.0079365	491.3	1462.89	0.34	A_55_P2146002	Pank4			Metabolic pathways, Pantothenate and CoA biosynthesis
271	1.5e-06	7.56e-05	0.0079365	1120.07	106.25	10.54	A_51_P358256	Nr1i3	nuclear receptor subfamily 1, group I, member 3	12355	Mechanism of Acetaminophen Activity and Toxicity, Nuclear Receptors in Lipid Metabolism and Toxicity
272	1.5e-06	7.56e-05	0.0079365	11918.3	493.94	24.13	A_55_P2016105	Errfi1	ERBB receptor feedback inhibitor 1	74155
273	1.5e-06	7.56e-05	0.0079365	808.66	134.52	6.01	A_55_P2030578	Tns1	tensin 1	21961	Integrin Signaling Pathway
274	1.5e-06	7.56e-05	0.0079365	4928.05	13329.6	0.37	A_51_P381321	Ddx17	DEAD (Asp-Glu-Ala-Asp) box polypeptide 17	67040
275	1.6e-06	7.62e-05	0.0079365	2961.96	12519.4	0.24	A_66_P134252	ENSMUST00000117914
276	1.6e-06	7.62e-05	0.0079365	371.06	1912.75	0.19	A_55_P2105963	P2ry10	purinergic receptor P2Y, G-protein coupled 10	78826	Neuroactive ligand-receptor interaction
277	1.6e-06	7.62e-05	0.0079365	12573.6	40747.9	0.31	A_55_P1952690	Rpl12	ribosomal protein L12	269261	Ribosome
278	1.6e-06	7.62e-05	0.0079365	76.15	391.59	0.19	A_51_P166728	Pou2f2	POU domain, class 2, transcription factor 2	18987
279	1.6e-06	7.62e-05	0.0079365	75.34	686.01	0.11	A_52_P216613	Gpr18
280	1.6e-06	7.62e-05	0.0079365	3566.92	13086.8	0.27	A_55_P2029471	ENSMUST00000117813
281	1.6e-06	7.62e-05	0.0079365	24788.9	64750.8	0.38	A_55_P1986371	ENSMUST00000182712
282	1.6e-06	7.62e-05	0.0079365	575.66	78.73	7.31	A_51_P510764	Agmo	alkylglycerol monooxygenase	319660
283	1.6e-06	7.62e-05	0.0079365	6652.23	18744.9	0.35	A_55_P2053798	A_55_P2053798
284	1.6e-06	7.62e-05	0.0079365	411.34	2092.07	0.2	A_55_P2092953	Traf5	TNF receptor-associated factor 5	22033	Pathways in cancer, Small cell lung cancer
285	1.6e-06	7.62e-05	0.0079365	36.2	232.7	0.16	A_66_P136569	ENSMUST00000103515
286	1.6e-06	7.62e-05	0.0079365	33.96	129.92	0.26	A_51_P245414	Klk1	kallikrein 1	16612
287	1.6e-06	7.62e-05	0.0079365	2186.13	13384.7	0.16	A_51_P398467	Bsdc1	BSD domain containing 1	100383
288	1.6e-06	7.62e-05	0.0079365	1800.04	10502	0.17	A_52_P88695	Dgka	diacylglycerol kinase, alpha	13139	Glycerolipid metabolism, Glycerophospholipid metabolism, Metabolic pathways, Phosphatidylinositol signaling system
289	1.6e-06	7.62e-05	0.0079365	2120.94	524.06	4.05	A_51_P333349	Tmem120a	transmembrane protein 120A	215210
290	1.6e-06	7.62e-05	0.0079365	2371.88	378.76	6.26	A_51_P506045	Cpq
291	1.7e-06	7.85e-05	0.0079365	18913.7	52592.4	0.36	A_55_P2128225	Rpl18	ribosomal protein L18	19899	Ribosome
292	1.7e-06	7.85e-05	0.0079365	221.4	46.96	4.71	A_55_P1957835	Cpeb3	cytoplasmic polyadenylation element binding protein 3	208922
293	1.7e-06	7.85e-05	0.0079365	45.17	395.01	0.11	A_55_P2179341	ENSMUST00000103316
294	1.7e-06	7.85e-05	0.0079365	9561.95	26742.1	0.36	A_55_P2139211	A_55_P2139211
295	1.7e-06	7.85e-05	0.0079365	2066.39	7218.94	0.29	A_55_P1964805	Rpa1	replication protein A1	68275	ATM Signaling Pathway, DNA replication, Homologous recombination, Mismatch repair, Nucleotide excision repair
296	1.7e-06	7.85e-05	0.0079365	7847.91	24580	0.32	A_55_P2077114	A_55_P2077114
297	1.7e-06	7.85e-05	0.0079365	62.84	230.16	0.27	A_51_P245631	Rftn2	raftlin family member 2	74013
298	1.7e-06	7.85e-05	0.0079365	2044.48	6524.14	0.31	A_55_P1999154	ENSMUST00000078326
299	1.7e-06	7.85e-05	0.0079365	1904.73	223.92	8.51	A_51_P256665	Pon3			Metabolic pathways
300	1.8e-06	8.09e-05	0.0079365	264.74	986.5	0.27	A_51_P498388	Sbk1	SH3-binding kinase 1	104175
301	1.8e-06	8.09e-05	0.0079365	3175.65	22821.5	0.14	A_51_P297105	Ucp2	uncoupling protein 2 (mitochondrial, proton carrier)	22228
302	1.8e-06	8.09e-05	0.0079365	1459.87	4806.15	0.3	A_55_P2046037	NAP092996-001
303	1.8e-06	8.09e-05	0.0079365	19028.1	4069.44	4.68	A_55_P1979893	Tef	thyrotroph embryonic factor	21685
304	1.8e-06	8.09e-05	0.0079365	43.79	166.38	0.26	A_55_P2277620	Gm16523	predicted gene, 16523	100042584
305	1.8e-06	8.09e-05	0.0079365	430.42	1405.47	0.31	A_55_P2091206	AK141707
306	1.8e-06	8.09e-05	0.0079365	1733.96	270.26	6.42	A_55_P2009988	Trib3	tribbles homolog 3 (Drosophila)	228775
307	1.8e-06	8.09e-05	0.0079365	487.28	1776.83	0.27	A_51_P394471	Tcf3	transcription factor 3	21423
308	1.9e-06	8.33e-05	0.0079365	1281.81	5577.5	0.23	A_51_P513541	Rfk	riboflavin kinase	54391	Metabolic pathways, Riboflavin metabolism
309	1.9e-06	8.33e-05	0.0079365	8683.54	25783	0.34	A_55_P2038831	ENSMUST00000072050
310	1.9e-06	8.33e-05	0.0079365	752.61	104.33	7.21	A_52_P193236	1600002H07Rik	RIKEN cDNA 1600002H07 gene	72016
311	1.9e-06	8.33e-05	0.0079365	9091.41	27200	0.33	A_52_P299311	NAP060056-1
312	1.9e-06	8.33e-05	0.0079365	10511.5	31413.7	0.33	A_55_P2102578	ENSMUST00000121853
313	1.9e-06	8.33e-05	0.0079365	1966.54	353.62	5.56	A_55_P2056496	Tk1	thymidine kinase 1	21877	Drug metabolism - other enzymes, Metabolic pathways, Pyrimidine metabolism
314	1.9e-06	8.33e-05	0.0079365	7209.65	23838.8	0.3	A_55_P2073010	Gm4832	predicted gene 4832	225058
315	1.9e-06	8.33e-05	0.0079365	51.9	306.65	0.17	A_66_P134171	ENSMUST00000103384
316	2e-06	8.55e-05	0.0079365	12774.1	2055.05	6.22	A_55_P1989772	Sqrdl	sulfide quinone reductase-like (yeast)	59010
317	2e-06	8.55e-05	0.0079365	587.71	1853.23	0.32	A_52_P629037	ENSMUST00000119319
318	2e-06	8.55e-05	0.0079365	12258.9	87410	0.14	A_55_P1987730	Fam213a
319	2e-06	8.55e-05	0.0079365	12020.7	50804.2	0.24	A_55_P2020552	Iscu	IscU iron-sulfur cluster scaffold homolog (E. coli)	66383
320	2e-06	8.55e-05	0.0079365	31.32	257.9	0.12	A_55_P2065510	ENSMUST00000193950
321	2e-06	8.55e-05	0.0079365	14521.7	1680.42	8.64	A_55_P2143279	Nkd2	naked cuticle 2 homolog (Drosophila)	72293	Wnt signaling pathway
322	2e-06	8.55e-05	0.0079365	6482.72	22049.5	0.29	A_55_P2138097	ENSMUST00000165198
323	2e-06	8.55e-05	0.0079365	1095.69	4267.62	0.26	A_55_P1975090	TC1663799
324	2.1e-06	8.73e-05	0.0079365	2282.35	522.88	4.36	A_55_P2042121	Slc25a22	solute carrier family 25 (mitochondrial carrier, glutamate), member 22	68267
325	2.1e-06	8.73e-05	0.0079365	30.16	154.31	0.2	A_51_P405638	ENSMUST00000103473
326	2.1e-06	8.73e-05	0.0079365	18283.2	54456.8	0.34	A_55_P2095709	NAP095610-001
327	2.1e-06	8.73e-05	0.0079365	43.39	292.63	0.15	A_51_P395899	ENSMUST00000103404
328	2.1e-06	8.73e-05	0.0079365	8962.83	29224.8	0.31	A_55_P2009007	ENSMUST00000160079
329	2.1e-06	8.73e-05	0.0079365	17097.2	53208.9	0.32	A_55_P2055411	Rps7	ribosomal protein S7	20115	Ribosome
330	2.1e-06	8.73e-05	0.0079365	106.02	550.43	0.19	A_52_P497625	A630001G21Rik	RIKEN cDNA A630001G21 gene	319997
331	2.1e-06	8.73e-05	0.0079365	7330.23	24432.2	0.3	A_55_P2064632	ENSMUST00000192796
332	2.1e-06	8.73e-05	0.0079365	634.05	3090.55	0.21	A_55_P2022094	Mta3	metastasis associated 3	116871	Downregulated of MTA-3 in ER-negative Breast Tumors
333	2.2e-06	8.96e-05	0.0079365	21403.8	67229.3	0.32	A_52_P551526	NAP102909-1
334	2.2e-06	8.96e-05	0.0079365	419.21	1940	0.22	A_51_P359983	Arhgap17	Rho GTPase activating protein 17	70497
335	2.2e-06	8.96e-05	0.0079365	16071.3	49335.6	0.33	A_55_P2062310	ENSMUST00000169624
336	2.2e-06	8.96e-05	0.0079365	181.16	607.74	0.3	A_51_P342567	Akap12	A kinase (PRKA) anchor protein (gravin) 12	83397
337	2.2e-06	8.96e-05	0.0079365	26.84	230.69	0.12	A_55_P2001262	ENSMUST00000195325
338	2.2e-06	8.96e-05	0.0079365	8889.46	113656	0.078	A_55_P2146560	H2-Ab1	histocompatibility 2, class II antigen A, beta 1	14961
339	2.2e-06	8.96e-05	0.0079365	20185.9	50639.6	0.4	A_55_P2184246	Rps26			Ribosome
340	2.3e-06	9.1e-05	0.0079365	87574.1	28920	3.03	A_55_P2059342	Lamp1	lysosomal-associated membrane protein 1	16783	Lysosome, Phagosome
341	2.3e-06	9.1e-05	0.0079365	607.51	3555.42	0.17	A_51_P258698	Phf8	PHD finger protein 8	320595
342	2.3e-06	9.1e-05	0.0079365	1505.47	346.55	4.34	A_55_P2052563	Id1	inhibitor of DNA binding 1	15901	TGF-beta signaling pathway
343	2.3e-06	9.1e-05	0.0079365	298.56	46.7	6.39	A_52_P686785	Lyve1	lymphatic vessel endothelial hyaluronan receptor 1	114332
344	2.3e-06	9.1e-05	0.0079365	180.98	782.75	0.23	A_55_P2255737	AK037550
345	2.3e-06	9.1e-05	0.0079365	23415	68999.5	0.34	A_52_P470956	ENSMUST00000091052
346	2.3e-06	9.1e-05	0.0079365	252.7	761.29	0.33	A_55_P2074154	Dhx57	DEAH (Asp-Glu-Ala-Asp/His) box polypeptide 57	106794
347	2.3e-06	9.1e-05	0.0079365	10297.4	31395.1	0.33	A_55_P2136385	Rps3a1
348	2.3e-06	9.1e-05	0.0079365	260.67	1625.1	0.16	A_55_P2170210	Ap1s3	adaptor-related protein complex AP-1, sigma 3	252903	Lysosome
349	2.3e-06	9.1e-05	0.0079365	399.95	53.17	7.52	A_51_P335480	1810055G02Rik	RIKEN cDNA 1810055G02 gene	72056
350	2.4e-06	9.25e-05	0.0079365	174.43	645.34	0.27	A_55_P2402134	9130020K20Rik
351	2.4e-06	9.25e-05	0.0079365	3421.99	11068	0.31	A_55_P1973352	Gm42035
352	2.4e-06	9.25e-05	0.0079365	4184.57	23671.6	0.18	A_55_P2170509	Yipf4	Yip1 domain family, member 4	67864
353	2.4e-06	9.25e-05	0.0079365	1248.07	294.76	4.23	A_51_P240614	Tm4sf1	transmembrane 4 superfamily member 1	17112
354	2.4e-06	9.25e-05	0.0079365	13148.3	1060.1	12.4	A_55_P2075195	Cd302	CD302 antigen	66205
355	2.4e-06	9.25e-05	0.0079365	8970.01	31399.1	0.29	A_55_P2132844	Rps16	ribosomal protein S16	20055	Ribosome
356	2.4e-06	9.25e-05	0.0079365	29.87	217.31	0.14	A_51_P444502	ENSMUST00000103369
357	2.4e-06	9.25e-05	0.0079365	2677.27	10100.8	0.27	A_55_P1954774	NAP111357-1
358	2.4e-06	9.25e-05	0.0079365	2180.15	5569.29	0.39	A_51_P338461	Numa1	nuclear mitotic apparatus protein 1	101706
359	2.5e-06	9.53e-05	0.0079365	4575.19	16028.3	0.29	A_55_P1965524	Gm6525	predicted pseudogene 6525	624713
360	2.5e-06	9.53e-05	0.0079365	23.6	324	0.073	A_55_P2216976	D13Ertd608e	DNA segment, Chr 13, ERATO Doi 608, expressed	52673
361	2.5e-06	9.53e-05	0.0079365	114	397.16	0.29	A_51_P440460	Hip1r	huntingtin interacting protein 1 related	29816
362	2.5e-06	9.53e-05	0.0079365	4164.76	48193.8	0.086	A_55_P1972128	Ccndbp1	cyclin D-type binding-protein 1	17151
363	2.6e-06	9.62e-05	0.0079365	1805.33	5206.15	0.35	A_55_P1972263	Nop56	NOP56 ribonucleoprotein homolog (yeast)	67134	Ribosome biogenesis in eukaryotes
364	2.6e-06	9.62e-05	0.0079365	128.17	661.87	0.19	A_51_P499530	Ankrd10	ankyrin repeat domain 10	102334
365	2.6e-06	9.62e-05	0.0079365	2213.03	5882.47	0.38	A_55_P2021821	Prmt1	protein arginine N-methyltransferase 1	15469	BTG family proteins and cell cycle regulation, Control of Gene Expression by Vitamin D Receptor
366	2.6e-06	9.62e-05	0.0079365	2335.22	6300.92	0.37	A_51_P170946	Hnrnpm	heterogeneous nuclear ribonucleoprotein M	76936	Spliceosome
367	2.6e-06	9.62e-05	0.0079365	545.01	1535.7	0.35	A_55_P1992054	Armc10	armadillo repeat containing 10	67211
368	2.6e-06	9.62e-05	0.0079365	2309.94	7119.56	0.32	A_66_P127567	Nxf1	nuclear RNA export factor 1 homolog (S. cerevisiae)	53319	mRNA surveillance pathway, Ribosome biogenesis in eukaryotes, RNA transport
369	2.6e-06	9.62e-05	0.0079365	9423.48	30636.8	0.31	A_51_P208263	ENSMUST00000121100
370	2.6e-06	9.62e-05	0.0079365	8388.11	26538.2	0.32	A_55_P1955239	Rps6	ribosomal protein S6	20104	Insulin signaling pathway, mTOR signaling pathway, Ribosome
371	2.6e-06	9.62e-05	0.0079365	2787.68	307.67	9.06	A_51_P195958	Phlda1	pleckstrin homology-like domain, family A, member 1	21664
372	2.6e-06	9.62e-05	0.0079365	8892.02	28230.9	0.31	A_55_P2009266	ENSMUST00000153140
373	2.6e-06	9.62e-05	0.0079365	6533.76	19844.8	0.33	A_55_P1956171	ENSMUST00000072532
374	2.7e-06	9.83e-05	0.0079365	19163.2	51195.3	0.37	A_55_P2125322	NAP111669-1
375	2.7e-06	9.83e-05	0.0079365	55464.4	5164.63	10.74	A_55_P1962404	Ugt1a6b	UDP glucuronosyltransferase 1 family, polypeptide A6B	394435
376	2.7e-06	9.83e-05	0.0079365	663.93	1712.96	0.39	A_51_P165704	Mcm7	minichromosome maintenance deficient 7 (S. cerevisiae)	17220	CDK Regulation of DNA Replication, Cell cycle, DNA replication
377	2.7e-06	9.83e-05	0.0079365	267.53	45.59	5.87	A_55_P2043509	Hnmt	histamine N-methyltransferase	140483	Histidine metabolism
378	2.7e-06	9.83e-05	0.0079365	767.77	165.93	4.63	A_55_P2151546	Adarb1
379	2.7e-06	9.83e-05	0.0079365	377.23	1784.59	0.21	A_55_P2077068	Malt1	mucosa associated lymphoid tissue lymphoma translocation gene 1	240354	B cell receptor signaling pathway, T cell receptor signaling pathway
380	2.8e-06	0.0001	0.0079365	3619.25	12523.7	0.29	A_55_P1967341	ENSMUST00000118790
381	2.8e-06	0.0001	0.0079365	1609.81	6840.08	0.24	A_51_P450573	Tgfbr2	transforming growth factor, beta receptor II	21813	CTCF: First Multivalent Nuclear Factor, NFkB activation by Nontypeable Hemophilus influenzae, Role of Tob in T-cell activation, TGF beta signaling pathway, Adherens junction, Chagas disease (American trypanosomiasis), Chronic myeloid leukemia, Colorectal cancer, Cytokine-cytokine receptor interaction, Endocytosis, MAPK signaling pathway, Osteoclast differentiation, Pancreatic cancer, Pathways in …
382	2.8e-06	0.0001	0.0079365	430.88	2847.65	0.15	A_55_P2020338	Scml4	sex comb on midleg-like 4 (Drosophila)	268297
383	2.8e-06	0.0001	0.0079365	149205	38472.3	3.88	A_66_P125722	Cyb5a
384	2.8e-06	0.0001	0.0079365	4353.47	14272.3	0.31	A_55_P1955244	ENSMUST00000162574
385	2.8e-06	0.0001	0.0079365	87.09	446.38	0.2	A_52_P166694	Vamp1	vesicle-associated membrane protein 1	22317	SNARE interactions in vesicular transport
386	2.8e-06	0.0001	0.0079365	482.41	110.53	4.36	A_55_P2008936	Slc2a9	solute carrier family 2 (facilitated glucose transporter), member 9	117591
387	2.9e-06	0.000103	0.0079365	5953.6	16059.7	0.37	A_55_P1955346	ENSMUST00000121482
388	3e-06	0.000105	0.0079365	2784.68	19885.2	0.14	A_55_P1970120	Vopp1	vesicular, overexpressed in cancer, prosurvival protein 1	232023
389	3e-06	0.000105	0.0079365	66.34	512	0.13	A_55_P2147547	ENSMUST00000103751
390	3e-06	0.000105	0.0079365	362.43	92.79	3.91	A_55_P2096395	Cdc42bpa	CDC42 binding protein kinase alpha	226751
391	3e-06	0.000105	0.0079365	1800.53	282.28	6.38	A_51_P349073	Endog	endonuclease G	13804	Apoptotic DNA fragmentation and tissue homeostasis, Role of Mitochondria in Apoptotic Signaling, Apoptosis
392	3e-06	0.000105	0.0079365	1564.56	16706	0.094	A_55_P1996941	Ube2c	ubiquitin-conjugating enzyme E2C	68612	Ubiquitin mediated proteolysis
393	3e-06	0.000105	0.0079365	1961.69	10653	0.18	A_52_P658034	Tspyl1	testis-specific protein, Y-encoded-like 1	22110
394	3.1e-06	0.000107	0.0079365	10107.3	28056.4	0.36	A_55_P2086631	ENSMUST00000119332
395	3.1e-06	0.000107	0.0079365	2566.03	18433.4	0.14	A_51_P322273	Ptp4a3	protein tyrosine phosphatase 4a3	19245
396	3.1e-06	0.000107	0.0079365	16398.1	46558.7	0.35	A_55_P2176871	A_55_P2176871
397	3.1e-06	0.000107	0.0079365	6339.22	19787.8	0.32	A_55_P2018211	ENSMUST00000133080
398	3.1e-06	0.000107	0.0079365	812.88	116.47	6.98	A_55_P2038347	Acot3	acyl-CoA thioesterase 3	171281
399	3.1e-06	0.000107	0.0079365	787.44	247.59	3.18	A_55_P2175284	Ei24	etoposide induced 2.4 mRNA	13663	p53 signaling pathway
400	3.1e-06	0.000107	0.0079365	2445.81	19262.1	0.13	A_55_P1970154	Rnf10
401	3.2e-06	0.000109	0.0079365	1994.33	5787.36	0.34	A_55_P2097244	Bptf	bromodomain PHD finger transcription factor	207165
402	3.2e-06	0.000109	0.0079365	16802.1	46076.2	0.36	A_55_P2082779	Rpl21	ribosomal protein L21	19933	Ribosome
403	3.2e-06	0.000109	0.0079365	31.1	186.07	0.17	A_55_P1978994	ENSMUST00000103472
404	3.2e-06	0.000109	0.0079365	51.46	166.9	0.31	A_52_P1004509	BC065397	cDNA sequence BC065397	436230
405	3.2e-06	0.000109	0.0079365	2546.82	12515.2	0.2	A_55_P2021216	Crlf3	cytokine receptor-like factor 3	54394
406	3.2e-06	0.000109	0.0079365	15653.5	2609.86	6	A_51_P127297	Hsd11b1	hydroxysteroid 11-beta dehydrogenase 1	15483	Visceral Fat Deposits and the Metabolic Syndrome, Aldosterone-regulated sodium reabsorption, Metabolic pathways, Steroid hormone biosynthesis
407	3.3e-06	0.000111	0.0079365	11208.9	32546.5	0.34	A_52_P497388	ENSMUST00000178086
408	3.3e-06	0.000111	0.0079365	761.14	3337.72	0.23	A_55_P1953093	Pabpc4	poly(A) binding protein, cytoplasmic 4	230721	mRNA surveillance pathway, RNA degradation, RNA transport
409	3.3e-06	0.000111	0.0079365	1924.92	348.27	5.53	A_51_P350048	Gstt2	glutathione S-transferase, theta 2	14872	Drug metabolism - cytochrome P450, Glutathione metabolism, Metabolism of xenobiotics by cytochrome P450
410	3.3e-06	0.000111	0.0079365	7695.75	1454.74	5.29	A_55_P1958434	Got1	glutamate oxaloacetate transaminase 1, soluble	14718	Malate-aspartate shuttle, Alanine, aspartate and glutamate metabolism, Arginine and proline metabolism, Cysteine and methionine metabolism, Metabolic pathways, Phenylalanine metabolism, Phenylalanine, tyrosine and tryptophan biosynthesis, Tyrosine metabolism
411	3.3e-06	0.000111	0.0079365	1122.56	5660.71	0.2	A_51_P240801	Tmem173	transmembrane protein 173	72512	Cytosolic DNA-sensing pathway, RIG-I-like receptor signaling pathway
412	3.4e-06	0.000113	0.0079365	78.02	492.69	0.16	A_55_P2417434	E130215H24Rik
413	3.4e-06	0.000113	0.0079365	730.04	75.28	9.7	A_51_P434697	Ube2e2	ubiquitin-conjugating enzyme E2E 2 (UBC4/5 homolog, yeast)	218793	Protein processing in endoplasmic reticulum, Ubiquitin mediated proteolysis
414	3.4e-06	0.000113	0.0079365	14178.4	37959.4	0.37	A_55_P2080119	ENSMUST00000080279
415	3.4e-06	0.000113	0.0079365	480.31	1466.07	0.33	A_55_P2368355	2610319H10Rik	RIKEN cDNA 2610319H10 gene	72505
416	3.4e-06	0.000113	0.0079365	79.61	324.21	0.25	A_66_P108011	ENSMUST00000103363
417	3.5e-06	0.000115	0.0079365	2785.58	10125.8	0.28	A_55_P1970710	Mllt6	myeloid/lymphoid or mixed-lineage leukemia (trithorax homolog, Drosophila); translocated to, 6	246198
418	3.5e-06	0.000115	0.0079365	8079.41	24722.5	0.33	A_55_P2082778	ENSMUST00000118827
419	3.5e-06	0.000115	0.0079365	777.65	88.92	8.75	A_52_P577384	Il18bp	interleukin 18 binding protein	16068
420	3.6e-06	0.000116	0.0079365	106.25	626.63	0.17	A_51_P171772	Bcl11b	B cell leukemia/lymphoma 11B	58208
421	3.6e-06	0.000116	0.0079365	7160.56	29526.7	0.24	A_52_P533304	Eif5			Eukaryotic protein translation, Regulation of eIF2, RNA transport
422	3.6e-06	0.000116	0.0079365	22145.3	58722.1	0.38	A_55_P2164615	LOC102631952
423	3.6e-06	0.000116	0.0079365	16431.1	149588	0.11	A_52_P401640	Bpgm	2,3-bisphosphoglycerate mutase	12183	Glycolysis / Gluconeogenesis, Metabolic pathways
424	3.6e-06	0.000116	0.0079365	416.84	2518.94	0.17	A_51_P243808	Traf3ip3	TRAF3 interacting protein 3	215243
425	3.6e-06	0.000116	0.0079365	253.71	1709.76	0.15	A_51_P420400	Lef1	lymphoid enhancer binding factor 1	16842	Inactivation of Gsk3 by AKT causes accumulation of b-catenin in Alveolar Macrophages, Multi-step Regulation of Transcription by Pitx2, Acute myeloid leukemia, Adherens junction, Arrhythmogenic right ventricular cardiomyopathy (ARVC), Basal cell carcinoma, Colorectal cancer, Endometrial cancer, Melanogenesis, Pathways in cancer, Prostate cancer, Thyroid cancer, Wnt signaling pathway
426	3.6e-06	0.000116	0.0079365	13837.6	104136	0.13	A_55_P2016862	Ncoa4	nuclear receptor coactivator 4	27057	Pathways in cancer, Thyroid cancer
427	3.6e-06	0.000116	0.0079365	943.42	8694.72	0.11	A_55_P2085546	Dnaja4	DnaJ (Hsp40) homolog, subfamily A, member 4	58233
428	3.6e-06	0.000116	0.0079365	1086.47	5381.59	0.2	A_51_P507509	Gimap1	GTPase, IMAP family member 1	16205
429	3.7e-06	0.000118	0.0079365	793.05	3009.5	0.26	A_55_P1955034	Myo1c	myosin IC	17913
430	3.7e-06	0.000118	0.0079365	9922.52	33386.8	0.3	A_55_P2102715	ENSMUST00000193033
431	3.7e-06	0.000118	0.0079365	1060.53	4691.97	0.23	A_55_P2037712	Smc4	structural maintenance of chromosomes 4	70099
432	3.7e-06	0.000118	0.0079365	325.66	87.87	3.71	A_52_P566605	Hsd17b7	hydroxysteroid (17-beta) dehydrogenase 7	15490	Metabolic pathways, Steroid biosynthesis, Steroid hormone biosynthesis
433	3.7e-06	0.000118	0.0079365	3420.86	664.64	5.15	A_51_P282508	Rhoc	ras homolog gene family, member C	11853
434	3.8e-06	0.000119	0.0079365	6755.89	19056.5	0.35	A_66_P132969	ENSMUST00000121754
435	3.8e-06	0.000119	0.0079365	1909.94	6402.97	0.3	A_55_P1956502	Hnrnph1	heterogeneous nuclear ribonucleoprotein H1	59013
436	3.8e-06	0.000119	0.0079365	1305.47	191.66	6.81	A_55_P2002893	Pfkfb1	6-phosphofructo-2-kinase/fructose-2,6-biphosphatase 1	18639	Fructose and mannose metabolism
437	3.8e-06	0.000119	0.0079365	2708.83	7367.07	0.37	A_55_P2061386	Chd3
438	3.8e-06	0.000119	0.0079365	1264	12946.8	0.098	A_55_P2063146	A_55_P2063146
439	3.8e-06	0.000119	0.0079365	61.61	381.71	0.16	A_66_P106497	ENSMUST00000103378
440	3.9e-06	0.000121	0.0079365	4089.93	14608.1	0.28	A_55_P2097759	ENSMUST00000193804
441	3.9e-06	0.000121	0.0079365	337.08	66.65	5.06	A_51_P177762	Rdh9	retinol dehydrogenase 9	103142
442	3.9e-06	0.000121	0.0079365	58.15	343.16	0.17	A_52_P344152	ENSMUST00000139139
443	3.9e-06	0.000121	0.0079365	29243.8	75589.3	0.39	A_55_P2056190	ENSMUST00000119822
444	3.9e-06	0.000121	0.0079365	632.68	120.28	5.26	A_55_P1966755	Cyp2r1			Metabolic pathways, Steroid biosynthesis
445	4e-06	0.000122	0.0079365	518.09	69.87	7.41	A_55_P2185900	Nrg4	neuregulin 4	83961	g-Secretase mediated ErbB4 Signaling Pathway , ErbB signaling pathway
446	4e-06	0.000122	0.0079365	1301.37	498.12	2.61	A_55_P1969660	Pex26	peroxisomal biogenesis factor 26	74043	Peroxisome
447	4e-06	0.000122	0.0079365	10679.1	51170.5	0.21	A_52_P246749	Ghitm	growth hormone inducible transmembrane protein	66092
448	4e-06	0.000122	0.0079365	3495.63	16141.7	0.22	A_51_P312846	Fbxo9	f-box protein 9	71538
449	4e-06	0.000122	0.0079365	486.5	1652.59	0.29	A_55_P1953087	Mcm3	minichromosome maintenance deficient 3 (S. cerevisiae)	17215	Cell cycle, DNA replication
450	4e-06	0.000122	0.0079365	3105	10400.1	0.3	A_65_P17218	Mndal	myeloid nuclear differentiation antigen like	100040462
451	4e-06	0.000122	0.0079365	555.39	132.26	4.2	A_52_P137378	Prkaa2			Adipocytokine signaling pathway, Hypertrophic cardiomyopathy (HCM), Insulin signaling pathway, mTOR signaling pathway, Regulation of autophagy
452	4.1e-06	0.000124	0.0079365	26412.4	66610.7	0.4	A_55_P2055881	ENSMUST00000084281
453	4.1e-06	0.000124	0.0079365	7747.42	22225.4	0.35	A_55_P2176688	A_55_P2176688
454	4.1e-06	0.000124	0.0079365	292.4	1445.73	0.2	A_55_P2186808	ENSMUST00000140182
455	4.1e-06	0.000124	0.0079365	2488.91	610.75	4.08	A_55_P2081865	Slc2a8	solute carrier family 2, (facilitated glucose transporter), member 8	56017
456	4.1e-06	0.000124	0.0079365	90.68	384.24	0.24	A_55_P1978122	Mutyh			Base excision repair
457	4.1e-06	0.000124	0.0079365	1138.61	3234.14	0.35	A_55_P2148744	A_55_P2148744
458	4.1e-06	0.000124	0.0079365	649.85	2185.27	0.3	A_52_P77245	Snx8	sorting nexin 8	231834
459	4.2e-06	0.000125	0.0079365	315.21	2388.82	0.13	A_66_P106385	Daf2	decay accelerating factor 2	13137
460	4.2e-06	0.000125	0.0079365	4861.29	1597.64	3.04	A_55_P2035613	Tmbim1	transmembrane BAX inhibitor motif containing 1	69660
461	4.2e-06	0.000125	0.0079365	8778.15	26592.6	0.33	A_55_P2033845	ENSMUST00000180224
462	4.2e-06	0.000125	0.0079365	437.85	49.57	8.83	A_55_P2008417	Mnd1	meiotic nuclear divisions 1 homolog (S. cerevisiae)	76915
463	4.2e-06	0.000125	0.0079365	4438.85	13547.8	0.33	A_55_P1955921	ENSMUST00000077278
464	4.3e-06	0.000127	0.0079365	14844.9	41834.9	0.35	A_55_P1965571	Rpl8			Ribosome
465	4.3e-06	0.000127	0.0079365	594.11	145.39	4.09	A_51_P149562	Apbb2	amyloid beta (A4) precursor protein-binding, family B, member 2	11787
466	4.3e-06	0.000127	0.0079365	25242.4	64207	0.39	A_55_P2176248	ENSMUST00000117939
467	4.3e-06	0.000127	0.0079365	18360.7	47369	0.39	A_55_P2163669	ENSMUST00000186198
468	4.4e-06	0.000129	0.0079365	51.58	454.52	0.11	A_66_P109731	ENSMUST00000103312
469	4.4e-06	0.000129	0.0079365	313.96	1181.47	0.27	A_55_P2158458	Iqcc	IQ motif containing C	230767
470	4.4e-06	0.000129	0.0079365	4949.48	315	15.71	A_55_P2023637	Prg4
471	4.4e-06	0.000129	0.0079365	397.23	3678.88	0.11	A_55_P2015941	ENSMUST00000035278
472	4.4e-06	0.000129	0.0079365	1313.62	169.91	7.73	A_55_P2043147	Akr1e1	aldo-keto reductase family 1, member E1	56043
473	4.5e-06	0.000131	0.0079365	1062.54	2856.17	0.37	A_55_P2313163	D10Bwg1070e	DNA segment, Chr 10, Brigham & Women's Genetics 1070 expressed	52902
474	4.5e-06	0.000131	0.0079365	10648	29790.5	0.36	A_66_P108692	NAP111292-1
475	4.5e-06	0.000131	0.0079365	813.41	4482.84	0.18	A_52_P73475	Fam78a	family with sequence similarity 78, member A	241303
476	4.5e-06	0.000131	0.0079365	169.19	853.43	0.2	A_66_P102090	Pkmyt1	protein kinase, membrane associated tyrosine/threonine 1	268930	Cell cycle, Oocyte meiosis, Progesterone-mediated oocyte maturation
477	4.6e-06	0.000132	0.0079365	218.77	47.38	4.62	A_51_P279038	Ppargc1a	peroxisome proliferative activated receptor, gamma, coactivator 1 alpha	19017	Regulation of PGC-1a, Role of PPAR-gamma Coactivators in Obesity and Thermogenesis, Adipocytokine signaling pathway, Huntington's disease, Insulin signaling pathway
478	4.6e-06	0.000132	0.0079365	3994.54	11686.3	0.34	A_55_P2149001	A_55_P2149001
479	4.6e-06	0.000132	0.0079365	2202.57	6562.08	0.34	A_55_P2056192	NAP111293-1
480	4.6e-06	0.000132	0.0079365	4104.55	10213.1	0.4	A_55_P1979178	ENSMUST00000190438
481	4.7e-06	0.000134	0.0079365	881.4	2642.85	0.33	A_55_P2067226	Arpc5l	actin related protein 2/3 complex, subunit 5-like	74192	Bacterial invasion of epithelial cells, Fc gamma R-mediated phagocytosis, Pathogenic Escherichia coli infection, Regulation of actin cytoskeleton, Shigellosis
482	4.7e-06	0.000134	0.0079365	21714.2	50445.3	0.43	A_55_P2139390	NAP114210-1
483	4.7e-06	0.000134	0.0079365	14800.6	40842.5	0.36	A_55_P1995438	ENSMUST00000119375
484	4.7e-06	0.000134	0.0079365	87.15	533.17	0.16	A_55_P2036813	ENSMUST00000078267
485	4.7e-06	0.000134	0.0079365	1179.09	17902.5	0.066	A_52_P534583	Ahsp	alpha hemoglobin stabilizing protein	170812
486	4.7e-06	0.000134	0.0079365	1820.46	235.05	7.75	A_66_P116372	Soat2			Steroid biosynthesis
487	4.8e-06	0.000135	0.0079365	1257.32	221.12	5.69	A_51_P396917	Zfyve21	zinc finger, FYVE domain containing 21	68520
488	4.8e-06	0.000135	0.0079365	268.52	48.31	5.56	A_51_P290576	Plk2	polo-like kinase 2 (Drosophila)	20620
489	4.8e-06	0.000135	0.0079365	25742	68029.2	0.38	A_55_P2141955	ENSMUST00000119317
490	4.8e-06	0.000135	0.0079365	1224.14	3670.1	0.33	A_51_P240693	Tecpr1	tectonin beta-propeller repeat containing 1	70381
491	4.8e-06	0.000135	0.0079365	1786.36	377.69	4.73	A_55_P2009121	Agrn	agrin	11603	Agrin in Postsynaptic Differentiation, ECM-receptor interaction
492	4.8e-06	0.000135	0.0079365	16856.8	47246	0.36	A_55_P1987746	A_55_P1987746
493	4.9e-06	0.000135	0.0079365	4889.94	33882.2	0.14	A_66_P108247	Ucp3	uncoupling protein 3 (mitochondrial, proton carrier)	22229
494	4.9e-06	0.000135	0.0079365	1474.77	5026.77	0.29	A_51_P227777	Top2b	topoisomerase (DNA) II beta	21974	Apoptotic DNA fragmentation and tissue homeostasis, Control of Gene Expression by Vitamin D Receptor
495	4.9e-06	0.000135	0.0079365	31.6	103.8	0.3	A_55_P2107957	Fam175a	family with sequence similarity 175, member A	70681
496	4.9e-06	0.000135	0.0079365	1560.68	4139.58	0.38	A_51_P323878	Coro7	coronin 7	78885
497	4.9e-06	0.000135	0.0079365	816.84	1965.54	0.42	A_55_P2056300	Sf3b3	splicing factor 3b, subunit 3	101943	Spliceosome
498	4.9e-06	0.000135	0.0079365	355.87	883.88	0.4	A_52_P89425	Pcnt	pericentrin (kendrin)	18541	Protein Kinase A at the Centrosome
499	4.9e-06	0.000135	0.0079365	692.38	80.39	8.61	A_51_P117865	Fam20c	family with sequence similarity 20, member C	80752
500	4.9e-06	0.000135	0.0079365	46.86	343.45	0.14	A_55_P2186942	ENSMUST00000103330
501	4.9e-06	0.000135	0.0079365	637.49	4501.32	0.14	A_52_P244702	Tcf7	transcription factor 7, T cell specific	21414	Acute myeloid leukemia, Adherens junction, Arrhythmogenic right ventricular cardiomyopathy (ARVC), Basal cell carcinoma, Colorectal cancer, Endometrial cancer, Melanogenesis, Pathways in cancer, Prostate cancer, Thyroid cancer, Wnt signaling pathway
502	5e-06	0.000137	0.0079365	123.22	433.81	0.28	A_55_P1954985	A_55_P1954985
503	5e-06	0.000137	0.0079365	281.67	46.86	6.01	A_52_P518997	Epha2	Eph receptor A2	13836	Axon guidance
504	5e-06	0.000137	0.0079365	5653.77	15988.2	0.35	A_55_P1960765	NAP111375-1
505	5e-06	0.000137	0.0079365	8295.33	23498.4	0.35	A_52_P352563	1700073E17Rik
506	5.1e-06	0.000138	0.0079365	23361.2	59857.2	0.39	A_55_P2091212	NAP114329-1
507	5.1e-06	0.000138	0.0079365	150.05	857.83	0.17	A_55_P2182467	Slamf6	SLAM family member 6	30925
508	5.1e-06	0.000138	0.0079365	570.36	2685.13	0.21	A_51_P490305	Ifi30	interferon gamma inducible protein 30	65972	Antigen processing and presentation
509	5.1e-06	0.000138	0.0079365	380.47	1062.26	0.36	A_55_P1978740	Rpgrip1	retinitis pigmentosa GTPase regulator interacting protein 1	77945
510	5.1e-06	0.000138	0.0079365	1543.72	466.54	3.31	A_55_P2092859	Anxa4	annexin A4	11746
511	5.2e-06	0.000139	0.0079365	13806.1	38053.2	0.36	A_55_P2175301	ENSMUST00000089501
512	5.2e-06	0.000139	0.0079365	19366.9	52831.7	0.37	A_55_P2032598	ENSMUST00000184151
513	5.2e-06	0.000139	0.0079365	7572.11	20418	0.37	A_52_P376135	Mknk2	MAP kinase-interacting serine/threonine kinase 2	17347	Erk1/Erk2 Mapk Signaling pathway, MAPKinase Signaling Pathway, Insulin signaling pathway, MAPK signaling pathway
514	5.2e-06	0.000139	0.0079365	2760.33	8717.84	0.32	A_55_P2118740	A_55_P2118740
515	5.2e-06	0.000139	0.0079365	804.36	3630.85	0.22	A_52_P676198	Fam210b
516	5.3e-06	0.000139	0.0079365	992.35	4355.48	0.23	A_55_P2067842	2015-03-05	membrane-associated ring finger (C3HC4) 5	69104
517	5.3e-06	0.000139	0.0079365	1739.08	5455.42	0.32	A_51_P394676	ENSMUST00000001455
518	5.3e-06	0.000139	0.0079365	6857.77	18107.5	0.38	A_55_P2025090	Gins3	GINS complex subunit 3 (Psf3 homolog)	78833
519	5.3e-06	0.000139	0.0079365	121.95	1239.64	0.098	A_52_P308875	ENSMUST00000177098
520	5.3e-06	0.000139	0.0079365	46.5	175.13	0.27	A_52_P1010776	Kantr
521	5.3e-06	0.000139	0.0079365	5015.05	14923	0.34	A_55_P2083859	ENSMUST00000169120
522	5.3e-06	0.000139	0.0079365	4377.95	13142.9	0.33	A_55_P1984361	NAP111547-1
523	5.3e-06	0.000139	0.0079365	108.62	566.69	0.19	A_55_P2105436	Foxp1	forkhead box P1	108655
524	5.3e-06	0.000139	0.0079365	10113.1	26917.4	0.38	A_66_P119429	NAP111330-1
525	5.3e-06	0.000139	0.0079365	7033.94	19291.2	0.36	A_55_P1953136	ENSMUST00000130905
526	5.4e-06	0.000141	0.0079365	141.56	43.95	3.22	A_51_P117581	Cables1	CDK5 and Abl enzyme substrate 1	63955
527	5.4e-06	0.000141	0.0079365	163.86	626.61	0.26	A_51_P190111	Mcm5	minichromosome maintenance deficient 5, cell division cycle 46 (S. cerevisiae)	17218	Cell cycle, DNA replication
528	5.4e-06	0.000141	0.0079365	978.85	3124.37	0.31	A_55_P2250424	9530029O12Rik	RIKEN cDNA 9530029O12 gene	399629
529	5.4e-06	0.000141	0.0079365	27.15	211.43	0.13	A_55_P1970464	ENSMUST00000103507
530	5.4e-06	0.000141	0.0079365	1772.18	393.57	4.5	A_66_P111562	Ccnd1	cyclin D1	12443	BTG family proteins and cell cycle regulation, Cell Cycle: G1/S Check Point , Cyclins and Cell Cycle Regulation, Inactivation of Gsk3 by AKT causes accumulation of b-catenin in Alveolar Macrophages, Influence of Ras and Rho proteins on G1 to S Transition, p53 Signaling Pathway, WNT Signaling Pathway, Acute myeloid leukemia, Bladder cancer, Cell cycle, Chronic myeloid leukemia, Colorectal cancer, …
531	5.5e-06	0.000142	0.0079365	183.18	988.98	0.19	A_55_P2033600	Stap1	signal transducing adaptor family member 1	56792
532	5.5e-06	0.000142	0.0079365	117.65	1023.17	0.11	A_55_P2087429	ENSMUST00000103393
533	5.5e-06	0.000142	0.0079365	13746.4	38540	0.36	A_55_P2064901	A_55_P2064901
534	5.5e-06	0.000142	0.0079365	235.84	707.78	0.33	A_55_P2295951	5830427D02Rik	RIKEN cDNA 5830427D02 gene	76042
535	5.6e-06	0.000144	0.0079365	938.82	2695.49	0.35	A_51_P173022	Nsmce1	non-SMC element 1 homolog (S. cerevisiae)	67711
536	5.6e-06	0.000144	0.0079365	3748.5	695.73	5.39	A_55_P2115235	Bckdhb	branched chain ketoacid dehydrogenase E1, beta polypeptide	12040	Metabolic pathways, Valine, leucine and isoleucine degradation
537	5.7e-06	0.000146	0.0079365	332.05	1527.42	0.22	A_55_P2102961	TC1716772
538	5.7e-06	0.000146	0.0079365	1705.55	322.52	5.29	A_66_P138289	Rdh5	retinol dehydrogenase 5	19682	Retinol metabolism
539	5.7e-06	0.000146	0.0079365	1444.95	5149.39	0.28	A_55_P2160381	A_55_P2160381
540	5.7e-06	0.000146	0.0079365	651.12	127.16	5.12	A_55_P2031871	Plekhh3	pleckstrin homology domain containing, family H (with MyTH4 domain) member 3	217198
541	5.8e-06	0.000146	0.0079365	8023.59	24501.3	0.33	A_55_P2155616	ENSMUST00000180176
542	5.8e-06	0.000146	0.0079365	242.84	47.23	5.14	A_51_P463765	Timp3	tissue inhibitor of metalloproteinase 3	21859	Inhibition of Matrix Metalloproteinases, p53 Signaling Pathway
543	5.8e-06	0.000146	0.0079365	674.77	3191.61	0.21	A_55_P2170569	Ggps1	geranylgeranyl diphosphate synthase 1	14593	Metabolic pathways, Terpenoid backbone biosynthesis
544	5.8e-06	0.000146	0.0079365	3708.66	32674.9	0.11	A_51_P368009	E2f2			Bladder cancer, Cell cycle, Chronic myeloid leukemia, Glioma, Melanoma, Non-small cell lung cancer, Pancreatic cancer, Pathways in cancer, Prostate cancer, Small cell lung cancer
545	5.8e-06	0.000146	0.0079365	1409.16	4714.09	0.3	A_55_P2098880	Galnt10	UDP-N-acetyl-alpha-D-galactosamine:polypeptide N-acetylgalactosaminyltransferase 10	171212	Metabolic pathways, Mucin type O-Glycan biosynthesis
546	5.8e-06	0.000146	0.0079365	73.39	1439.05	0.051	A_52_P77080	Gypa	glycophorin A	14934	Hematopoietic cell lineage, Malaria
547	5.8e-06	0.000146	0.0079365	229.02	1337.82	0.17	A_51_P390937	ENSMUST00000103320
548	5.9e-06	0.000148	0.0079365	43.76	154.08	0.28	A_55_P1977761	Ttc14	tetratricopeptide repeat domain 14	67120
549	5.9e-06	0.000148	0.0079365	449	1238.6	0.36	A_52_P175066	Cd2ap	CD2-associated protein	12488	Bacterial invasion of epithelial cells
550	6e-06	0.00015	0.0079365	361.76	3013.44	0.12	A_55_P2004071	Ube2h	ubiquitin-conjugating enzyme E2H	22214	Ubiquitin mediated proteolysis
551	6e-06	0.00015	0.0079365	1442.19	6217.38	0.23	A_55_P2136880	Ppp1r15a			Protein processing in endoplasmic reticulum
552	6e-06	0.00015	0.0079365	4130.16	12715.6	0.32	A_55_P2130576	ENSMUST00000118772
553	6e-06	0.00015	0.0079365	9286.89	25141.6	0.37	A_55_P2048684	Rpl27	ribosomal protein L27	19942	Ribosome
554	6e-06	0.00015	0.0079365	5581.33	17179.9	0.32	A_52_P536293	ENSMUST00000119242
555	6.1e-06	0.000151	0.0079365	7596.19	22553.3	0.34	A_55_P2050298	ENSMUST00000095940
556	6.1e-06	0.000151	0.0079365	1041.46	315.95	3.3	A_55_P2079619	Rnf43	ring finger protein 43	207742
557	6.1e-06	0.000151	0.0079365	3387.64	795.33	4.26	A_55_P2071858	Mgmt	O-6-methylguanine-DNA methyltransferase	17314
558	6.2e-06	0.000153	0.0079365	470.1	124.13	3.79	A_55_P2065621	Hook2	hook homolog 2 (Drosophila)	170833
559	6.2e-06	0.000153	0.0079365	2742.6	14048.3	0.2	A_51_P247359	Ptprcap	protein tyrosine phosphatase, receptor type, C polypeptide-associated protein	19265
560	6.2e-06	0.000153	0.0079365	6147.79	19623.1	0.31	A_55_P2174942	ENSMUST00000166666
561	6.2e-06	0.000153	0.0079365	161.26	24.02	6.71	A_51_P112308	1810011O10Rik	RIKEN cDNA 1810011O10 gene	69068
562	6.3e-06	0.000154	0.0079365	2145.79	7188.03	0.3	A_52_P10041	Akr1b3	aldo-keto reductase family 1, member B3 (aldose reductase)	11677
563	6.3e-06	0.000154	0.0079365	866.51	4989.11	0.17	A_52_P104824	Diap3	diaphanous homolog 3 (Drosophila)	56419
564	6.4e-06	0.000156	0.0079365	14435.2	37176.6	0.39	A_55_P1960764	Rps4x	ribosomal protein S4, X-linked	20102	Ribosome
565	6.4e-06	0.000156	0.0079365	480.06	1580.68	0.3	A_55_P1960074	Pafah1b3	platelet-activating factor acetylhydrolase, isoform 1b, subunit 3	18476	Ether lipid metabolism, Metabolic pathways
566	6.4e-06	0.000156	0.0079365	3985.19	130.08	30.64	A_55_P1967231	Stbd1	starch binding domain 1	52331
567	6.4e-06	0.000156	0.0079365	74.41	591.05	0.13	A_55_P2109445	Irf4	interferon regulatory factor 4	16364
568	6.5e-06	0.000158	0.0079365	1494.85	3599.18	0.42	A_51_P443723	Slc35c1	solute carrier family 35, member C1	228368
569	6.5e-06	0.000158	0.0079365	777.19	3147.31	0.25	A_55_P2050877	Plekhg2	pleckstrin homology domain containing, family G (with RhoGef domain) member 2	101497
570	6.6e-06	0.000159	0.0079365	162.42	433.27	0.37	A_52_P493810	Srpk1	serine/arginine-rich protein specific kinase 1	20815
571	6.6e-06	0.000159	0.0079365	680.8	214.48	3.17	A_52_P515036	Htatip2	HIV-1 tat interactive protein 2, homolog (human)	53415
572	6.6e-06	0.000159	0.0079365	1073.11	65.89	16.29	A_55_P2167112	Kank2	KN motif and ankyrin repeat domains 2	235041
573	6.6e-06	0.000159	0.0079365	74	339.98	0.22	A_55_P2157195	Gm34006
574	6.6e-06	0.000159	0.0079365	29168.8	69589.6	0.42	A_55_P2121537	ENSMUST00000154056
575	6.7e-06	0.000161	0.0079365	6426.59	18746.7	0.34	A_55_P1985495	NAP093230-001
576	6.8e-06	0.000162	0.0079365	18195.1	44193.8	0.41	A_55_P2081169	A_55_P2081169
577	6.8e-06	0.000162	0.0079365	3376.65	11467.4	0.29	A_55_P1957168	Ube2s	ubiquitin-conjugating enzyme E2S	77891	Ubiquitin mediated proteolysis
578	6.8e-06	0.000162	0.0079365	462.32	87.11	5.31	A_52_P543869	Shpk	sedoheptulokinase	74637
579	6.9e-06	0.000162	0.0079365	27.05	233.02	0.12	A_52_P358406	ENSMUST00000194865
580	6.9e-06	0.000162	0.0079365	179.98	53.17	3.38	A_55_P2404484	1700001L05Rik	RIKEN cDNA 1700001L05 gene	69291
581	6.9e-06	0.000162	0.0079365	8839.38	23806.2	0.37	A_55_P1957754	ENSMUST00000121261
582	6.9e-06	0.000162	0.0079365	17561	66739.1	0.26	A_55_P2183389	ENSMUST00000118817
583	6.9e-06	0.000162	0.0079365	344.3	3506.45	0.098	A_55_P2151438	A_55_P2151438
584	6.9e-06	0.000162	0.0079365	27010.3	61992.3	0.44	A_55_P2058953	Rpl13a	ribosomal protein L13A	22121	Ribosome
585	6.9e-06	0.000162	0.0079365	1713.03	4290.56	0.4	A_55_P2061061	Set	SET nuclear oncogene	56086	Granzyme A mediated Apoptosis Pathway
586	6.9e-06	0.000162	0.0079365	684.96	3033.14	0.23	A_51_P402193	Map3k1	mitogen-activated protein kinase kinase kinase 1	26401	Angiotensin II mediated activation of JNK Pathway via Pyk2 dependent signaling, BCR Signaling Pathway, CD40L Signaling Pathway, Ceramide Signaling Pathway, EGF Signaling Pathway, FAS signaling pathway ( CD95 ), Fc Epsilon Receptor I Signaling in Mast Cells, fMLP induced chemokine gene expression in HMC-1 cells, HIV-I Nef: negative effector of Fas and TNF, Human Cytomegalovirus and Map Kinase Path…
587	6.9e-06	0.000162	0.0079365	396.81	67.01	5.92	A_52_P64687	Camk2n1	calcium/calmodulin-dependent protein kinase II inhibitor 1	66259
588	6.9e-06	0.000162	0.0079365	4044.84	11505.4	0.35	A_55_P2102698	NAP017864-001
589	6.9e-06	0.000162	0.0079365	8380.25	34306.3	0.24	A_55_P2154536	Hagh	hydroxyacyl glutathione hydrolase	14651	Pyruvate metabolism
590	7e-06	0.000164	0.0079365	36.67	124.36	0.29	A_55_P2002745	ENSMUST00000192591
591	7e-06	0.000164	0.0079365	156.93	479.71	0.33	A_52_P578768	Slc38a9	solute carrier family 38, member 9	268706
592	7.1e-06	0.000164	0.0079365	34.27	304.76	0.11	A_55_P2073153	NAP062352-1
593	7.1e-06	0.000164	0.0079365	79986.6	19176.2	4.17	A_52_P633410	Gabarapl1			Regulation of autophagy
594	7.1e-06	0.000164	0.0079365	3057.37	15268.4	0.2	A_52_P78123	Dcaf12	DDB1 and CUL4 associated factor 12	68970
595	7.1e-06	0.000164	0.0079365	699.84	94.74	7.39	A_51_P361220	Fzd4	frizzled homolog 4 (Drosophila)	14366	Basal cell carcinoma, Melanogenesis, Pathways in cancer, Wnt signaling pathway
596	7.1e-06	0.000164	0.0079365	1983.48	4791.09	0.41	A_55_P1956843	NAP111082-1
597	7.2e-06	0.000166	0.0079365	199.65	553.98	0.36	A_55_P2132902	Gprasp1	G protein-coupled receptor associated sorting protein 1	67298
598	7.2e-06	0.000166	0.0079365	1552.4	6523.76	0.24	A_55_P2051229	Gpr132	G protein-coupled receptor 132	56696
599	7.3e-06	0.000168	0.0079365	172.99	923.66	0.19	A_66_P140474	ENSMUST00000103348
600	7.4e-06	0.00017	0.0079365	14591.4	43578.5	0.33	A_55_P2165028	ENSMUST00000091375
601	7.4e-06	0.00017	0.0079365	3615.88	206.92	17.48	A_55_P1972872	I830012O16Rik	RIKEN cDNA I830012O16 gene	667370
602	7.4e-06	0.00017	0.0079365	1659.37	196.04	8.46	A_66_P139785	Ppap2b	phosphatidic acid phosphatase type 2B	67916	Ether lipid metabolism, Fat digestion and absorption, Fc gamma R-mediated phagocytosis, Glycerolipid metabolism, Glycerophospholipid metabolism, Metabolic pathways, Sphingolipid metabolism
603	7.5e-06	0.000171	0.0079365	928.18	197.4	4.7	A_52_P587738	P2ry2	purinergic receptor P2Y, G-protein coupled 2	18442	Ion Channel and Phorbal Esters Signaling Pathway, Neuroactive ligand-receptor interaction
604	7.5e-06	0.000171	0.0079365	1930.18	7856.37	0.25	A_51_P359603	Itgb7	integrin beta 7	16421	Arrhythmogenic right ventricular cardiomyopathy (ARVC), Cell adhesion molecules (CAMs), Dilated cardiomyopathy, ECM-receptor interaction, Focal adhesion, Hypertrophic cardiomyopathy (HCM), Intestinal immune network for IgA production, Regulation of actin cytoskeleton
605	7.5e-06	0.000171	0.0079365	931.09	3184.58	0.29	A_55_P2053958	Rabep2	rabaptin, RAB GTPase binding effector protein 2	70314
606	7.6e-06	0.000173	0.0079365	2273.41	7353.83	0.31	A_55_P1955827	ENSMUST00000195144
607	7.6e-06	0.000173	0.0079365	2460.52	8513.56	0.29	A_55_P2070005	LOC100862444	40S ribosomal protein S9-like	100862444
608	7.6e-06	0.000173	0.0079365	2472.37	725.78	3.41	A_51_P273684	Gbe1	glucan (1,4-alpha-), branching enzyme 1	74185	Metabolic pathways, Starch and sucrose metabolism
609	7.7e-06	0.000174	0.0079365	509.18	1850.7	0.28	A_55_P2086198	ENSMUST00000030376
610	7.7e-06	0.000174	0.0079365	28.4	200.74	0.14	A_55_P2187030	ENSMUST00000103537
611	7.7e-06	0.000174	0.0079365	1922.07	5260.62	0.37	A_55_P2157838	Gm10087
612	7.8e-06	0.000174	0.0079365	288.65	1328.72	0.22	A_52_P489778	Ablim1			Axon guidance
613	7.8e-06	0.000174	0.0079365	46.46	277.58	0.17	A_55_P2133370	Gm4610	predicted gene 4610	100043726
614	7.8e-06	0.000174	0.0079365	3174.17	8592.75	0.37	A_51_P516452	Eif3f	eukaryotic translation initiation factor 3, subunit F	66085	RNA transport
615	7.8e-06	0.000174	0.0079365	667.12	217.39	3.07	A_66_P100159	Cfl2	cofilin 2, muscle	12632	Axon guidance, Fc gamma R-mediated phagocytosis, Regulation of actin cytoskeleton
616	7.8e-06	0.000174	0.0079365	2149.91	6996.72	0.31	A_55_P2049365	ENSMUST00000180049
617	7.8e-06	0.000174	0.0079365	208.53	682.27	0.31	A_51_P410927	Gm9856	predicted gene 9856	100126228
618	7.8e-06	0.000174	0.0079365	10079.2	25095.9	0.4	A_55_P2029740	ENSMUST00000117491
619	7.9e-06	0.000176	0.0079365	6450.21	1252.41	5.15	A_55_P1986983	Gne	glucosamine (UDP-N-acetyl)-2-epimerase/N-acetylmannosamine kinase	50798	Amino sugar and nucleotide sugar metabolism, Metabolic pathways
620	7.9e-06	0.000176	0.0079365	880.65	298.75	2.95	A_51_P411909	Sirt5	sirtuin 5 (silent mating type information regulation 2 homolog) 5 (S. cerevisiae)	68346
621	7.9e-06	0.000176	0.0079365	598.36	3314.39	0.18	A_51_P452153	Mzb1
622	8e-06	0.000177	0.0079365	2526.34	686.74	3.68	A_55_P2129437	Ppap2c	phosphatidic acid phosphatase type 2C	50784	Ether lipid metabolism, Fat digestion and absorption, Fc gamma R-mediated phagocytosis, Glycerolipid metabolism, Glycerophospholipid metabolism, Metabolic pathways, Sphingolipid metabolism
623	8e-06	0.000177	0.0079365	57.88	274.75	0.21	A_51_P203192	Mbd4	methyl-CpG binding domain protein 4	17193	Base excision repair
624	8.1e-06	0.000179	0.0079365	283.03	1217.9	0.23	A_51_P225832	2700097O09Rik	RIKEN cDNA 2700097O09 gene	72658
625	8.1e-06	0.000179	0.0079365	322265	1364.18	236.23	A_52_P318673	Saa1	serum amyloid A 1	20208
626	8.2e-06	0.00018	0.0079365	865.96	3994.7	0.22	A_66_P113749	Il2rg	interleukin 2 receptor, gamma chain	16186	IL 2 signaling pathway, IL 4 signaling pathway, IL-2 Receptor Beta Chain in T cell Activation, Cytokine-cytokine receptor interaction, Endocytosis, Jak-STAT signaling pathway, Primary immunodeficiency
627	8.2e-06	0.00018	0.0079365	176.95	908.98	0.19	A_55_P2143041	Phgdh			Glycine, serine and threonine metabolism, Metabolic pathways
628	8.2e-06	0.00018	0.0079365	41.84	181.67	0.23	A_66_P113466	ENSMUST00000103334
629	8.3e-06	0.000182	0.0079365	896.64	248.3	3.61	A_51_P386503	Abhd15	abhydrolase domain containing 15	67477
630	8.4e-06	0.000183	0.0079365	1022.57	111.67	9.16	A_55_P2185826	Cyp3a13	cytochrome P450, family 3, subfamily a, polypeptide 13	13113
631	8.4e-06	0.000183	0.0079365	4763.46	12614.6	0.38	A_66_P137516	ENSMUST00000163337
632	8.4e-06	0.000183	0.0079365	494.1	151.24	3.27	A_55_P2089488	Coq10b	coenzyme Q10 homolog B (S. cerevisiae)	67876
633	8.4e-06	0.000183	0.0079365	24980.2	91833.2	0.27	A_55_P2026025	ENSMUST00000087473
634	8.4e-06	0.000183	0.0079365	487.13	2192.6	0.22	A_51_P475076	Vbp1	von Hippel-Lindau binding protein 1	22327
635	8.5e-06	0.000184	0.0079365	5703.6	16628.8	0.34	A_51_P467410	Npm1	nucleophosmin 1	18148
636	8.5e-06	0.000184	0.0079365	49.37	190.9	0.26	A_55_P2401971	AU015680
637	8.5e-06	0.000184	0.0079365	958.2	232.68	4.12	A_55_P2068723	Ccl27a
638	8.6e-06	0.000184	0.0079365	2487.54	400.22	6.22	A_52_P168567	Cebpa	CCAAT/enhancer binding protein (C/EBP), alpha	12606	Keratinocyte Differentiation, MAPKinase Signaling Pathway, Acute myeloid leukemia, Pathways in cancer
639	8.6e-06	0.000184	0.0079365	616.54	52.23	11.8	A_51_P214269	Epha1	Eph receptor A1	13835	Axon guidance
640	8.6e-06	0.000184	0.0079365	3368.56	16799	0.2	A_51_P302358	Ltb	lymphotoxin B	16994	Cytokine-cytokine receptor interaction, Rheumatoid arthritis
641	8.6e-06	0.000184	0.0079365	3142.96	808.97	3.89	A_55_P2147220	Ak2	adenylate kinase 2	11637	Metabolic pathways, Purine metabolism
642	8.6e-06	0.000184	0.0079365	1325.8	3142	0.42	A_51_P212630	Chd8	chromodomain helicase DNA binding protein 8	67772	Wnt signaling pathway
643	8.6e-06	0.000184	0.0079365	77.26	256.85	0.3	A_55_P2440032	Usp24
644	8.6e-06	0.000184	0.0079365	86.55	513.95	0.17	A_55_P2245852	Tspan32	tetraspanin 32	27027
645	8.7e-06	0.000186	0.0079365	4095.51	12652.1	0.32	A_52_P579252	NAP063041-1
646	8.7e-06	0.000186	0.0079365	4449.62	21445.3	0.21	A_55_P2105220	Hscb	HscB iron-sulfur cluster co-chaperone homolog (E. coli)	100900
647	8.7e-06	0.000186	0.0079365	538.9	1322.17	0.41	A_55_P2049479	ENSMUST00000100730
648	8.8e-06	0.000186	0.0079365	731.37	4385.49	0.17	A_51_P167263	Cd5	CD5 antigen	12507	Hematopoietic cell lineage
649	8.8e-06	0.000186	0.0079365	7182.98	21383.1	0.34	A_55_P1972222	A_55_P1972222
650	8.8e-06	0.000186	0.0079365	308.35	819.8	0.38	A_55_P2034175	Usp28	ubiquitin specific peptidase 28	235323
651	8.8e-06	0.000186	0.0079365	6876.62	18459.6	0.37	A_55_P1985498	ENSMUST00000118297
652	8.8e-06	0.000186	0.0079365	292.57	821.51	0.36	A_51_P202074	Ncapd2	non-SMC condensin I complex, subunit D2	68298	AKAP95 role in mitosis and chromosome dynamics
653	8.8e-06	0.000186	0.0079365	38.85	229.75	0.17	A_52_P84800	ENSMUST00000103339
654	8.9e-06	0.000188	0.0079365	309.98	933.96	0.33	A_55_P1987944	Rai1	retinoic acid induced 1	19377
655	8.9e-06	0.000188	0.0079365	15321.4	43565.2	0.35	A_55_P2024012	Rpl5			Ribosome
656	9e-06	0.000189	0.0079365	6539.85	16293.3	0.4	A_55_P2086866	ENSMUST00000120745
657	9e-06	0.000189	0.0079365	40.06	267.88	0.15	A_55_P1993001	ENSMUST00000103526
658	9e-06	0.000189	0.0079365	1159.7	3166.22	0.37	A_51_P233928	B4galnt1	beta-1,4-N-acetyl-galactosaminyl transferase 1	14421	Glycosphingolipid biosynthesis - ganglio series, Metabolic pathways
659	9e-06	0.000189	0.0079365	253.73	39.13	6.48	A_51_P426270	Mgp	matrix Gla protein	17313
660	9.2e-06	0.000192	0.0079365	6646.56	40746	0.16	A_51_P161929	Tspo2	translocator protein 2	70026
661	9.2e-06	0.000192	0.0079365	115.07	605.34	0.19	A_55_P2136318	Slc1a5	solute carrier family 1 (neutral amino acid transporter), member 5	20514	Protein digestion and absorption
662	9.3e-06	0.000194	0.0079365	1054.83	192.32	5.48	A_52_P655803	Chpt1	choline phosphotransferase 1	212862	Ether lipid metabolism, Glycerophospholipid metabolism, Metabolic pathways
663	9.4e-06	0.000196	0.0079365	38.6	275.6	0.14	A_55_P2087425	A_55_P2087425
664	9.5e-06	0.000197	0.0079365	68.2	701.58	0.097	A_51_P349213	Fcrl1	Fc receptor-like 1	229499
665	9.5e-06	0.000197	0.0079365	790.42	3213.87	0.25	A_52_P532227	S1pr1	sphingosine-1-phosphate receptor 1	13609	Phospholipids as signalling intermediaries, Neuroactive ligand-receptor interaction
666	9.5e-06	0.000197	0.0079365	2076.81	274.6	7.56	A_55_P2077628	ENSMUST00000106148
667	9.6e-06	0.000197	0.0079365	190.15	68.64	2.77	A_51_P386344	Mtmr10	myotubularin related protein 10	233315
668	9.6e-06	0.000197	0.0079365	406.74	3318.57	0.12	A_51_P520966	Icosl	icos ligand	50723
669	9.6e-06	0.000197	0.0079365	799.73	115.76	6.91	A_52_P330950	C2cd2
670	9.6e-06	0.000197	0.0079365	58262.3	15015.2	3.88	A_52_P661722	2015-03-02
671	9.6e-06	0.000197	0.0079365	4820.22	987.36	4.88	A_51_P506748	Arhgap35			Focal adhesion, Leukocyte transendothelial migration, Regulation of actin cytoskeleton
672	9.6e-06	0.000197	0.0079365	9292.83	26901	0.35	A_55_P2001155	Rpl31-ps12	ribosomal protein L31, pseudogene 1 2	665562
673	9.6e-06	0.000197	0.0079365	199.28	50.3	3.96	A_52_P302587	Chn2	chimerin (chimaerin) 2	69993
674	9.6e-06	0.000197	0.0079365	1380.83	141.17	9.78	A_55_P2209046	B830008H07Rik	RIKEN cDNA B830008H07 gene	101646
675	9.7e-06	0.000198	0.0079365	32.05	120.87	0.27	A_55_P2084278	Ighmbp2	immunoglobulin mu binding protein 2	20589
676	9.7e-06	0.000198	0.0079365	1755.66	7909.95	0.22	A_66_P122155	Wdr26	WD repeat domain 26	226757
677	9.8e-06	0.000199	0.0079365	2497.45	8196.49	0.3	A_55_P2039235	Mat2b	methionine adenosyltransferase II, beta	108645	Cysteine and methionine metabolism, Metabolic pathways
678	9.8e-06	0.000199	0.0079365	13251.6	39297.8	0.34	A_66_P117913	ENSMUST00000118798
679	9.8e-06	0.000199	0.0079365	574.35	1786.96	0.32	A_55_P1958246	Tcof1	Treacher Collins Franceschetti syndrome 1, homolog	21453	Ribosome biogenesis in eukaryotes
680	9.8e-06	0.000199	0.0079365	378.12	105.55	3.58	A_55_P2046084	Dcun1d4	DCN1, defective in cullin neddylation 1, domain containing 4 (S. cerevisiae)	100737
681	9.9e-06	0.0002	0.0079365	2873.29	6801.87	0.42	A_55_P2036633	Ssrp1	structure specific recognition protein 1	20833
682	9.9e-06	0.0002	0.0079365	2315.22	726.88	3.19	A_55_P2088014	Cdc42ep4	CDC42 effector protein (Rho GTPase binding) 4	56699
683	9.9e-06	0.0002	0.0079365	8150.78	211.84	38.48	A_55_P2004447	Fgl1
684	9.9e-06	0.0002	0.0079365	402.88	76.38	5.27	A_55_P2105256	Trim47	tripartite motif-containing 47	217333
685	1e-05	0.000202	0.0079365	1009.36	2561	0.39	A_52_P423128	Arglu1	arginine and glutamate rich 1	234023
686	1.01e-05	0.000203	0.0079365	153.03	424.93	0.36	A_55_P2108248	Art4
687	1.01e-05	0.000203	0.0079365	28.94	284.23	0.1	A_51_P486121	Aff3	AF4/FMR2 family, member 3	16764
688	1.01e-05	0.000203	0.0079365	2537.81	7994.05	0.32	A_66_P103092	ENSMUST00000119147
689	1.02e-05	0.000204	0.0079365	155.25	937.34	0.17	A_52_P220810	Trib2	tribbles homolog 2 (Drosophila)	217410
690	1.02e-05	0.000204	0.0079365	8253.09	23865.4	0.35	A_55_P1996421	ENSMUST00000192374
691	1.03e-05	0.000205	0.0079365	465.73	2174.28	0.21	A_51_P499441	Prkd2	protein kinase D2	101540
692	1.03e-05	0.000205	0.0079365	4445.38	413.02	10.76	A_51_P250058	Epas1	endothelial PAS domain protein 1	13819	Pathways in cancer, Renal cell carcinoma
693	1.04e-05	0.000207	0.0079365	995.92	165	6.04	A_55_P1989076	Slc22a23	solute carrier family 22, member 23	73102
694	1.05e-05	0.000209	0.0079365	221.96	583.18	0.38	A_52_P660032	Cpsf2	cleavage and polyadenylation specific factor 2	51786	mRNA surveillance pathway
695	1.05e-05	0.000209	0.0079365	402.42	1070.54	0.38	A_55_P2030702	A_55_P2030702
696	1.06e-05	0.00021	0.0079365	385.99	1425.41	0.27	A_55_P2065113	Gm11559	predicted gene 11559	100415785
697	1.07e-05	0.000211	0.0079365	18763	45374	0.41	A_55_P2052479	ENSMUST00000080223
698	1.07e-05	0.000211	0.0079365	202.83	966.4	0.21	A_52_P125350	Anp32e	acidic (leucine-rich) nuclear phosphoprotein 32 family, member E	66471
699	1.07e-05	0.000211	0.0079365	38051.5	271880	0.14	A_55_P2117487	ENSMUST00000192231
700	1.08e-05	0.000212	0.0079365	18747	3934.21	4.77	A_55_P2000683	Eci2	enoyl-Coenzyme A delta isomerase 2	23986	Fatty acid metabolism, Peroxisome
701	1.08e-05	0.000212	0.0079365	106.51	309.67	0.34	A_55_P2026420	Pou6f1	POU domain, class 6, transcription factor 1	19009
702	1.08e-05	0.000212	0.0079365	13817.6	36261	0.38	A_55_P2090698	ENSMUST00000120646
703	1.08e-05	0.000212	0.0079365	10251.9	26181.1	0.39	A_55_P1956308	ENSMUST00000093411
704	1.09e-05	0.000213	0.0079365	18786.5	50500.3	0.37	A_55_P2084571	A_55_P2084571
705	1.09e-05	0.000213	0.0079365	1401.99	267.77	5.24	A_55_P2148708	A_55_P2148708
706	1.1e-05	0.000214	0.0079365	34160.2	78685.9	0.43	A_55_P2021351	ENSMUST00000091506
707	1.1e-05	0.000214	0.0079365	14876	34151	0.44	A_55_P2005691	ENSMUST00000097103
708	1.1e-05	0.000214	0.0079365	317.19	35.56	8.92	A_55_P2187918	Cep55	centrosomal protein 55	74107
709	1.1e-05	0.000214	0.0079365	6973.39	21323.5	0.33	A_55_P2080048	NAP059052-1
710	1.1e-05	0.000214	0.0079365	98.33	527.07	0.19	A_51_P445562	Chst10	carbohydrate sulfotransferase 10	98388	Other types of O-glycan biosynthesis
711	1.12e-05	0.000216	0.0079365	1620.97	598.28	2.71	A_51_P149455	Acadl	acyl-Coenzyme A dehydrogenase, long-chain	11363	Fatty acid metabolism, Metabolic pathways, PPAR signaling pathway
712	1.12e-05	0.000216	0.0079365	1715.86	5375.06	0.32	A_55_P2178023	A_55_P2178023
713	1.12e-05	0.000216	0.0079365	16031.2	37828.1	0.42	A_51_P318640	Rps3			Ribosome
714	1.12e-05	0.000216	0.0079365	72.25	200.7	0.36	A_55_P2022693	Tcerg1	transcription elongation regulator 1 (CA150)	56070	Spliceosome
715	1.12e-05	0.000216	0.0079365	1700.88	108.9	15.62	A_55_P1995507	Aqp11	aquaporin 11	66333
716	1.13e-05	0.000218	0.0079365	795.87	159.47	4.99	A_55_P2079324	Sephs2	selenophosphate synthetase 2	20768	Metabolic pathways, Selenocompound metabolism
717	1.14e-05	0.000219	0.0079365	1175.79	116	10.14	A_65_P20641	Fads2	fatty acid desaturase 2	56473	alpha-Linolenic acid metabolism, Biosynthesis of unsaturated fatty acids, PPAR signaling pathway
718	1.15e-05	0.00022	0.0079365	2219.47	655.57	3.39	A_55_P1953459	Yap1	yes-associated protein 1	22601
719	1.15e-05	0.00022	0.0079365	26173	5460.05	4.79	A_55_P2134790	Qsox1	quiescin Q6 sulfhydryl oxidase 1	104009
720	1.15e-05	0.00022	0.0079365	103.64	276.52	0.37	A_55_P2408415	Kcnq1ot1	KCNQ1 overlapping transcript 1	63830
721	1.15e-05	0.00022	0.0079365	26.75	85.14	0.31	A_52_P543792	Qrich1	glutamine-rich 1	69232
722	1.16e-05	0.000221	0.0079365	7617.06	22837	0.33	A_55_P2033461	ENSMUST00000182000
723	1.16e-05	0.000221	0.0079365	8085.34	21820.5	0.37	A_55_P1990081	Snrpg	small nuclear ribonucleoprotein polypeptide G	68011	Spliceosome
724	1.16e-05	0.000221	0.0079365	7551.89	21554.2	0.35	A_55_P2085672	NAP062615-1
725	1.17e-05	0.000222	0.0079365	268.8	100.05	2.69	A_51_P355753	Hic1	hypermethylated in cancer 1	15248
726	1.17e-05	0.000222	0.0079365	44.52	177.55	0.25	A_51_P382805	Zpbp2	zona pellucida binding protein 2	69376
727	1.17e-05	0.000222	0.0079365	72.89	278.91	0.26	A_55_P2153431	Ralgds	ral guanine nucleotide dissociation stimulator	19730	Ras Signaling Pathway, Colorectal cancer, Pancreatic cancer, Pathways in cancer
728	1.18e-05	0.000223	0.0079365	106.02	360.86	0.29	A_51_P275642	ENSMUST00000103459
729	1.18e-05	0.000223	0.0079365	922.55	2181.45	0.42	A_55_P2031337	Trmt2a	TRM2 tRNA methyltransferase 2 homolog A (S. cerevisiae)	15547
730	1.2e-05	0.000227	0.0079365	19631.9	45277.5	0.43	A_51_P412595	Eef1b2	eukaryotic translation elongation factor 1 beta 2	55949
731	1.2e-05	0.000227	0.0079365	100.6	1158.57	0.087	A_55_P2026258	ENSMUST00000103365
732	1.21e-05	0.000227	0.0079365	370.22	1884.94	0.2	A_55_P1954034	Jakmip1	janus kinase and microtubule interacting protein 1	76071
733	1.21e-05	0.000227	0.0079365	4647.99	12704.9	0.37	A_55_P2102816	Rpl36a	ribosomal protein L36A	19982	Ribosome
734	1.21e-05	0.000227	0.0079365	280.98	76.04	3.7	A_51_P418259	Pccb	propionyl Coenzyme A carboxylase, beta polypeptide	66904	Glyoxylate and dicarboxylate metabolism, Metabolic pathways, Propanoate metabolism, Valine, leucine and isoleucine degradation
735	1.21e-05	0.000227	0.0079365	1851.61	4999.31	0.37	A_55_P2004347	A_55_P2004347
736	1.22e-05	0.000228	0.0079365	5157.41	15315.5	0.34	A_55_P1960375	ENSMUST00000119012
737	1.22e-05	0.000228	0.0079365	13699	99702.4	0.14	A_52_P167189	Isca1	iron-sulfur cluster assembly 1 homolog (S. cerevisiae)	69046
738	1.22e-05	0.000228	0.0079365	78.4	408.65	0.19	A_51_P418737	ENSMUST00000030920
739	1.23e-05	0.000229	0.0079365	253	69.63	3.63	A_51_P138060	Rnf13	ring finger protein 13	24017
740	1.23e-05	0.000229	0.0079365	29010.2	70030.4	0.41	A_55_P2060415	ENSMUST00000077976
741	1.24e-05	0.00023	0.0079365	280.74	887.26	0.32	A_52_P198435	Rasgrp3			B cell receptor signaling pathway, MAPK signaling pathway
742	1.24e-05	0.00023	0.0079365	15299.1	3493.39	4.38	A_51_P246903	Rps27l	ribosomal protein S27-like	67941	Ribosome
743	1.24e-05	0.00023	0.0079365	2653.42	7222.14	0.37	A_52_P234910	ENSMUST00000118547
744	1.24e-05	0.00023	0.0079365	196.12	967.56	0.2	A_55_P1958464	ENSMUST00000172364
745	1.24e-05	0.00023	0.0079365	1358.96	221.28	6.14	A_55_P2032946	Gm3776	predicted gene 3776	100042295
746	1.25e-05	0.00023	0.0079365	57278.2	20949.7	2.73	A_55_P2115281	Gm13202	predicted gene 13202	433806
747	1.25e-05	0.00023	0.0079365	1622.53	148.99	10.89	A_51_P150763	Ropn1l	ropporin 1-like	252967
748	1.25e-05	0.00023	0.0079365	1638.53	8309.88	0.2	A_52_P354823	Irf8	interferon regulatory factor 8	15900
749	1.26e-05	0.00023	0.0079365	25.69	145.28	0.18	A_51_P325501	Crip3	cysteine-rich protein 3	114570
750	1.26e-05	0.000231	0.0079365	222.16	36.64	6.06	A_55_P2082658	Gm31105
751	1.26e-05	0.000231	0.0079365	391.87	142.54	2.75	A_55_P2102515	Daam1			Wnt signaling pathway
752	1.26e-05	0.000231	0.0079365	823.7	1832.19	0.45	A_51_P379443	Bclaf1	BCL2-associated transcription factor 1	72567
753	1.27e-05	0.000233	0.0079365	318.18	2178.98	0.15	A_55_P2032445	Slc25a37	solute carrier family 25, member 37	67712
754	1.28e-05	0.000234	0.0079365	20138	62216.7	0.32	A_55_P2038573	ENSMUST00000120514
755	1.28e-05	0.000234	0.0079365	4708.93	22167.6	0.21	A_55_P2135331	Evl	Ena-vasodilator stimulated phosphoprotein	14026
756	1.28e-05	0.000234	0.0079365	324.98	67.92	4.78	A_51_P221132	L2hgdh	L-2-hydroxyglutarate dehydrogenase	217666	Butanoate metabolism
757	1.29e-05	0.000235	0.0079365	2463.72	6563.77	0.38	A_55_P2003927	A_55_P2003927
758	1.29e-05	0.000235	0.0079365	332.71	60.43	5.51	A_55_P2004927	Dnajc25	DnaJ (Hsp40) homolog, subfamily C, member 25	72429
759	1.3e-05	0.000236	0.0079365	517.26	85.34	6.06	A_51_P425962	Khdrbs3	KH domain containing, RNA binding, signal transduction associated 3	13992
760	1.3e-05	0.000236	0.0079365	81.85	742.75	0.11	A_55_P2005345	Epb4.1
761	1.31e-05	0.000237	0.0079365	6677.23	16953	0.39	A_55_P2045085	Rpl34-ps1	ribosomal protein L34, pseudogene 1	619547
762	1.31e-05	0.000237	0.0079365	4349.23	1013.18	4.29	A_55_P2102065	Gm10639	predicted gene 10639	100042314
763	1.32e-05	0.000238	0.0079365	300.58	736.94	0.41	A_55_P2109354	Dot1l	DOT1-like, histone H3 methyltransferase (S. cerevisiae)	208266	Lysine degradation
764	1.32e-05	0.000238	0.0079365	126.42	385.55	0.33	A_55_P2261882	D230040J21Rik	RIKEN cDNA D230040J21 gene	320216
765	1.32e-05	0.000238	0.0079365	272.22	866.04	0.31	A_55_P1959550	Rltpr	RGD motif, leucine rich repeats, tropomodulin domain and proline-rich containing	234695
766	1.32e-05	0.000238	0.0079365	635.11	1530.54	0.41	A_55_P2072842	A_55_P2072842
767	1.33e-05	0.000238	0.0079365	235.52	568.57	0.41	A_52_P182520	Timm9	translocase of inner mitochondrial membrane 9 homolog (yeast)	30056
768	1.33e-05	0.000238	0.0079365	82.86	430.9	0.19	A_52_P229959	Sep6	septin 6	56526
769	1.33e-05	0.000238	0.0079365	368.07	891.31	0.41	A_55_P2053497	Poli	polymerase (DNA directed), iota	26447
770	1.33e-05	0.000238	0.0079365	1040.22	2368.34	0.44	A_51_P426283	Dhx30	DEAH (Asp-Glu-Ala-His) box polypeptide 30	72831
771	1.34e-05	0.000239	0.0079365	237.07	63.09	3.76	A_55_P2003393	LOC102637409
772	1.34e-05	0.000239	0.0079365	29.67	87.21	0.34	A_55_P2089209	A_55_P2089209
773	1.34e-05	0.000239	0.0079365	1219.06	352.63	3.46	A_51_P309534	Pex14	peroxisomal biogenesis factor 14	56273	Peroxisome
774	1.35e-05	0.000241	0.0079365	1273.41	3936.42	0.32	A_55_P2084238	A_55_P2084238
775	1.36e-05	0.000242	0.0079365	866.35	194.68	4.45	A_55_P1953894	Mccc2	methylcrotonoyl-Coenzyme A carboxylase 2 (beta)	78038	Metabolic pathways, Valine, leucine and isoleucine degradation
776	1.36e-05	0.000242	0.0079365	123.39	536.93	0.23	A_51_P389636	Kcnn4	potassium intermediate/small conductance calcium-activated channel, subfamily N, member 4	16534	Protein digestion and absorption, Salivary secretion
777	1.36e-05	0.000242	0.0079365	73.46	423.92	0.17	A_55_P2403325	AI451458	expressed sequence AI451458	102916
778	1.37e-05	0.000242	0.0079365	2484.87	7682.39	0.32	A_55_P1999294	Gpbp1	GC-rich promoter binding protein 1	73274
779	1.37e-05	0.000242	0.0079365	83.1	443.2	0.19	A_55_P2293434	5830419E12Rik	RIKEN cDNA 5830419E12 gene	100169880
780	1.37e-05	0.000242	0.0079365	53.41	572.46	0.093	A_55_P1978033	ENSMUST00000103397
781	1.38e-05	0.000244	0.0079365	191.78	550.71	0.35	A_55_P2047753	Tec	tec protein tyrosine kinase	21682	Osteoclast differentiation, T cell receptor signaling pathway
782	1.38e-05	0.000244	0.0079365	8729.92	533.15	16.37	A_55_P2091928	Raet1b	retinoic acid early transcript beta	19369
783	1.39e-05	0.000244	0.0079365	86.83	551.05	0.16	A_51_P160413	Yod1	YOD1 OTU deubiquitinating enzyme 1 homologue (S. cerevisiae)	226418	Protein processing in endoplasmic reticulum
784	1.39e-05	0.000244	0.0079365	465.63	103.57	4.5	A_55_P1984976	Wnt5b	wingless-related MMTV integration site 5B	22419	Basal cell carcinoma, Hedgehog signaling pathway, Melanogenesis, Pathways in cancer, Wnt signaling pathway
785	1.39e-05	0.000244	0.0079365	433.81	57.8	7.51	A_55_P2077666	Porcn	porcupine homolog (Drosophila)	53627	Wnt signaling pathway
786	1.4e-05	0.000246	0.0079365	16238	36404.9	0.45	A_55_P1975026	ENSMUST00000095268
787	1.4e-05	0.000246	0.0079365	2067.54	5094.5	0.41	A_55_P2102050	Cc2d1b	coiled-coil and C2 domain containing 1B	319965
788	1.41e-05	0.000246	0.0079365	4745.24	11333.3	0.42	A_55_P2164047	ENSMUST00000162120
789	1.41e-05	0.000246	0.0079365	7436.77	706.67	10.52	A_51_P359570	Ifit3	interferon-induced protein with tetratricopeptide repeats 3	15959
790	1.41e-05	0.000246	0.0079365	2777.49	665.33	4.17	A_55_P1969181	Paox	polyamine oxidase (exo-N4-amino)	212503	Peroxisome
791	1.41e-05	0.000246	0.0079365	3122.74	334.33	9.34	A_51_P483617	0610040J01Rik	RIKEN cDNA 0610040J01 gene	76261
792	1.42e-05	0.000247	0.0079365	3249.3	50376.3	0.065	A_51_P455647	Car2	carbonic anhydrase 2	12349
793	1.42e-05	0.000247	0.0079365	42.34	132.77	0.32	A_52_P655136	Nlrc4	NLR family, CARD domain containing 4	268973	NOD-like receptor signaling pathway
794	1.43e-05	0.000248	0.0079365	616.14	75.6	8.15	A_51_P332141	Clcn2	chloride channel 2	12724
795	1.43e-05	0.000248	0.0079365	167.24	499.16	0.34	A_55_P2092904	Ddb2			Nucleotide excision repair, p53 signaling pathway, Ubiquitin mediated proteolysis
796	1.43e-05	0.000248	0.0079365	23.17	193.73	0.12	A_52_P15405	Blk	B lymphoid kinase	12143
797	1.44e-05	0.000249	0.0079365	37.76	151.34	0.25	A_55_P2200319	A630014C17Rik	RIKEN cDNA A630014C17 gene	399633
798	1.44e-05	0.000249	0.0079365	2746.98	138.26	19.87	A_55_P2058962	Mcm10	minichromosome maintenance deficient 10 (S. cerevisiae)	70024
799	1.44e-05	0.000249	0.0079365	3263.25	408.46	7.99	A_51_P181319	Dcxr	dicarbonyl L-xylulose reductase	67880	Metabolic pathways, Pentose and glucuronate interconversions
800	1.45e-05	0.00025	0.0079365	562.76	1378.5	0.41	A_55_P2054420	Tcf4	transcription factor 4	21413
801	1.45e-05	0.00025	0.0079365	1786.75	640.99	2.79	A_55_P2062213	Tmem41a	transmembrane protein 41a	66664
802	1.46e-05	0.000251	0.0079365	1240.7	2913.22	0.43	A_51_P170619	Ddx54	DEAD (Asp-Glu-Ala-Asp) box polypeptide 54	71990
803	1.47e-05	0.000253	0.0079365	166.98	640.88	0.26	A_51_P113003	Cenpq	centromere protein Q	83815
804	1.48e-05	0.000253	0.0079365	160.41	665.33	0.24	A_55_P2165160	Arhgef1	Rho guanine nucleotide exchange factor (GEF) 1	16801	Rho cell motility signaling pathway, Thrombin signaling and protease-activated receptors, Regulation of actin cytoskeleton, Vascular smooth muscle contraction
805	1.48e-05	0.000253	0.0079365	506.91	168.26	3.01	A_55_P2106351	ENSMUST00000026672
806	1.48e-05	0.000253	0.0079365	7020.45	18804.9	0.37	A_55_P2076174	ENSMUST00000117838
807	1.48e-05	0.000253	0.0079365	8789.71	27311.3	0.32	A_55_P2086087	ENSMUST00000119156
808	1.48e-05	0.000253	0.0079365	3640.73	9442.69	0.39	A_55_P1970775	Hdac1	histone deacetylase 1	433759	Cell cycle, Chronic myeloid leukemia, Huntington's disease, Notch signaling pathway, Pathways in cancer
809	1.5e-05	0.000255	0.0079365	11731.2	29861.2	0.39	A_55_P2012630	ENSMUST00000180011
810	1.5e-05	0.000255	0.0079365	112.38	267.99	0.42	A_52_P406828	Dkc1			Ribosome biogenesis in eukaryotes
811	1.5e-05	0.000255	0.0079365	2740.81	5974	0.46	A_55_P1980180	Tardbp	TAR DNA binding protein	230908
812	1.5e-05	0.000255	0.0079365	1392.43	497.82	2.8	A_51_P473219	Siae	sialic acid acetylesterase	22619
813	1.5e-05	0.000255	0.0079365	1387.75	312.58	4.44	A_55_P2025403	Gphn			Gamma-aminobutyric Acid Receptor Life Cycle
814	1.52e-05	0.000258	0.0079365	12991	113390	0.11	A_51_P499061	Ube2o	ubiquitin-conjugating enzyme E2O	217342	Ubiquitin mediated proteolysis
815	1.53e-05	0.000258	0.0079365	502.97	110.39	4.56	A_51_P132978	Idh1	isocitrate dehydrogenase 1 (NADP+), soluble	15926	Citrate cycle (TCA cycle), Glutathione metabolism, Metabolic pathways, Peroxisome
816	1.53e-05	0.000258	0.0079365	184.57	924.83	0.2	A_52_P615247	ENSMUST00000096862
817	1.53e-05	0.000258	0.0079365	93.71	319.97	0.29	A_55_P2052862	Fam73a	family with sequence similarity 73, member A	215708
818	1.53e-05	0.000258	0.0079365	36.33	131.69	0.28	A_51_P253984	Pcp4	Purkinje cell protein 4	18546
819	1.54e-05	0.00026	0.0079365	1911.57	132.89	14.38	A_52_P573255	Cdc42ep1	CDC42 effector protein (Rho GTPase binding) 1	104445
820	1.56e-05	0.000262	0.0079365	959.19	296.4	3.24	A_51_P466829	Fam109a	family with sequence similarity 109, member A	231717
821	1.56e-05	0.000262	0.0079365	1769.41	3958.75	0.45	A_51_P297165	Sf3a3	splicing factor 3a, subunit 3	75062	Spliceosome
822	1.56e-05	0.000262	0.0079365	410.51	1299.56	0.32	A_55_P2081437	ENSMUST00000062574
823	1.56e-05	0.000262	0.0079365	38.66	149.4	0.26	A_55_P2307496	AK041010
824	1.57e-05	0.000263	0.0079365	2183.61	916.3	2.38	A_55_P2141860	Aen	apoptosis enhancing nuclease	68048
825	1.57e-05	0.000263	0.0079365	1126.55	83.65	13.47	A_55_P2007713	Tspan4	tetraspanin 4	64540
826	1.58e-05	0.000263	0.0079365	17716.7	45980.4	0.39	A_55_P2061452	ENSMUST00000185778
827	1.58e-05	0.000263	0.0079365	12906	35770.7	0.36	A_55_P1973357	ENSMUST00000080603
828	1.58e-05	0.000263	0.0079365	2190.64	4995.88	0.44	A_55_P2020373	Chd4
829	1.61e-05	0.000267	0.0079365	17741.5	44467.8	0.4	A_55_P2112510	A_55_P2112510
830	1.61e-05	0.000267	0.0079365	718.21	140.79	5.1	A_52_P517063	Immp2l	IMP2 inner mitochondrial membrane peptidase-like (S. cerevisiae)	93757	Protein export
831	1.61e-05	0.000267	0.0079365	110.84	469.73	0.24	A_55_P1967443	A_55_P1967443
832	1.61e-05	0.000267	0.0079365	475.65	139.99	3.4	A_55_P2110875	2700046G09Rik	RIKEN cDNA 2700046G09 gene	67188
833	1.61e-05	0.000267	0.0079365	16354.2	42768.6	0.38	A_55_P2141654	A_55_P2141654
834	1.63e-05	0.000269	0.0079365	6794.21	20246	0.34	A_55_P1955577	Ccm2	cerebral cavernous malformation 2 homolog (human)	216527
835	1.63e-05	0.000269	0.0079365	795.56	4075.01	0.2	A_52_P87503	Hbq1b	hemoglobin, theta 1B	544763
836	1.63e-05	0.000269	0.0079365	719.96	152.16	4.73	A_51_P297968	Pdia6	protein disulfide isomerase associated 6	71853	Protein processing in endoplasmic reticulum
837	1.63e-05	0.000269	0.0079365	3771.67	920.75	4.1	A_51_P329928	Phlda3	pleckstrin homology-like domain, family A, member 3	27280
838	1.63e-05	0.000269	0.0079365	49.91	179.97	0.28	A_52_P184629	ENSMUST00000103272
839	1.64e-05	0.000269	0.0079365	9037.56	23402.5	0.39	A_55_P2032727	NAP062640-1
840	1.64e-05	0.000269	0.0079365	47.11	186.29	0.25	A_52_P744437	D930028M14Rik	RIKEN cDNA D930028M14 gene	434147
841	1.64e-05	0.000269	0.0079365	516.81	2253.92	0.23	A_52_P650028	Dock10	dedicator of cytokinesis 10	210293
842	1.64e-05	0.000269	0.0079365	1008.59	2706.58	0.37	A_55_P2119962	1110034G24Rik	RIKEN cDNA 1110034G24 gene	73747
843	1.65e-05	0.00027	0.0079365	166.12	45.75	3.63	A_66_P136186	Wee1	WEE 1 homolog 1 (S. pombe)	22390	cdc25 and chk1 Regulatory Pathway in response to DNA damage, Cell Cycle: G2/M Checkpoint, RB Tumor Suppressor/Checkpoint Signaling in response to DNA damage, Cell cycle
844	1.65e-05	0.00027	0.0079365	213.46	503.61	0.42	A_51_P251357	Ctps	cytidine 5'-triphosphate synthase	51797
845	1.66e-05	0.000271	0.0079365	930.37	363.81	2.56	A_52_P164136	Arrdc3	arrestin domain containing 3	105171
846	1.66e-05	0.000271	0.0079365	155.52	407.81	0.38	A_66_P125831	Pnn	pinin	18949	mRNA surveillance pathway, RNA transport
847	1.67e-05	0.000271	0.0079365	6410.48	426.03	15.05	A_55_P2080021	Papss2	3'-phosphoadenosine 5'-phosphosulfate synthase 2	23972	Metabolic pathways, Purine metabolism, Selenocompound metabolism, Sulfur metabolism
848	1.67e-05	0.000271	0.0079365	7515.41	20587.9	0.37	A_55_P2029726	NAP060728-1
849	1.67e-05	0.000271	0.0079365	17009.6	41423.7	0.41	A_55_P1957159	A_55_P1957159
850	1.67e-05	0.000271	0.0079365	540.63	159.31	3.39	A_51_P300378	Wwc2	WW, C2 and coiled-coil domain containing 2	52357
851	1.67e-05	0.000271	0.0079365	579.38	1942.85	0.3	A_55_P2023484	Osbpl5	oxysterol binding protein-like 5	79196
852	1.67e-05	0.000271	0.0079365	19816.1	2390.62	8.29	A_55_P1987483	Pgm2			Amino sugar and nucleotide sugar metabolism, Galactose metabolism, Glycolysis / Gluconeogenesis, Metabolic pathways, Pentose phosphate pathway, Purine metabolism, Starch and sucrose metabolism
853	1.68e-05	0.000272	0.0079365	1349.5	240.59	5.61	A_51_P265374	Vnn3	vanin 3	26464
854	1.69e-05	0.000272	0.0079365	104.14	308.68	0.34	A_55_P2081616	Timeless	timeless homolog (Drosophila)	21853
855	1.69e-05	0.000272	0.0079365	970.34	322.67	3.01	A_51_P272553	Bhlhe40	basic helix-loop-helix family, member e40	20893	Circadian rhythm - mammal
856	1.69e-05	0.000272	0.0079365	29675.5	3938.42	7.53	A_55_P2130178	Fn1	fibronectin 1	14268	Amoebiasis, Bacterial invasion of epithelial cells, ECM-receptor interaction, Focal adhesion, Pathways in cancer, Regulation of actin cytoskeleton, Small cell lung cancer
857	1.69e-05	0.000272	0.0079365	1682.96	3993.06	0.42	A_55_P2060567	Ddx39	DEAD (Asp-Glu-Ala-Asp) box polypeptide 39	68278
858	1.7e-05	0.000273	0.0079365	451.34	72.81	6.2	A_55_P2012815	Acvr2b	activin receptor IIB	11481	Cytokine-cytokine receptor interaction, TGF-beta signaling pathway
859	1.7e-05	0.000273	0.0079365	5351.54	653.62	8.19	A_55_P1969396	Tmem97	transmembrane protein 97	69071
860	1.7e-05	0.000273	0.0079365	42.44	201.46	0.21	A_52_P123655	A630023P12Rik	RIKEN cDNA A630023P12 gene	231603
861	1.7e-05	0.000273	0.0079365	46.44	185.96	0.25	A_55_P2012241	Ctso	cathepsin O	229445	Lysosome
862	1.73e-05	0.000276	0.0079365	3706.75	15489.7	0.24	A_55_P2058871	Otud5	OTU domain containing 5	54644	RIG-I-like receptor signaling pathway
863	1.73e-05	0.000276	0.0079365	2894.87	800.45	3.62	A_55_P2002864	Aifm1	apoptosis-inducing factor, mitochondrion-associated 1	26926	Ceramide Signaling Pathway, Opposing roles of AIF in Apoptosis and Cell Survival, Role of Mitochondria in Apoptotic Signaling, Apoptosis
864	1.73e-05	0.000276	0.0079365	1116.17	2983.18	0.37	A_55_P2071893	ENSMUST00000120315
865	1.73e-05	0.000276	0.0079365	3329.78	601.66	5.53	A_55_P2013391	Gm4402	predicted gene 4402	100043380
866	1.74e-05	0.000276	0.0079365	3350.01	1036.07	3.23	A_51_P260035	Sar1b	SAR1 gene homolog B (S. cerevisiae)	66397	Protein processing in endoplasmic reticulum
867	1.74e-05	0.000276	0.0079365	2598.19	10569	0.25	A_51_P279163	Plcg2			B cell receptor signaling pathway, Calcium signaling pathway, Epithelial cell signaling in Helicobacter pylori infection, ErbB signaling pathway, Fc epsilon RI signaling pathway, Fc gamma R-mediated phagocytosis, Glioma, Inositol phosphate metabolism, Leukocyte transendothelial migration, Metabolic pathways, Natural killer cell mediated cytotoxicity, Neurotrophin signaling pathway, Non-small cell…
868	1.74e-05	0.000276	0.0079365	3486.57	9134.9	0.38	A_55_P2169879	NAP030437-1
869	1.74e-05	0.000276	0.0079365	2966.98	7638.37	0.39	A_55_P2074864	ENSMUST00000120379
870	1.74e-05	0.000276	0.0079365	10338.4	578	17.89	A_51_P205779	Cd5l
871	1.75e-05	0.000277	0.0079365	1922.83	5042.89	0.38	A_55_P1995449	ENSMUST00000077111
872	1.75e-05	0.000277	0.0079365	1546.17	4009.37	0.39	A_55_P1963309	G3bp1	Ras-GTPase-activating protein SH3-domain binding protein 1	27041
873	1.75e-05	0.000277	0.0079365	1081.08	2501.53	0.43	A_51_P212023	Sart3	squamous cell carcinoma antigen recognized by T cells 3	53890
874	1.76e-05	0.000278	0.0079365	312.06	69.41	4.5	A_51_P107362	Socs2			Insulin signaling pathway, Jak-STAT signaling pathway, Type II diabetes mellitus
875	1.76e-05	0.000278	0.0079365	3746.36	8792.13	0.43	A_55_P2096283	ENSMUST00000091097
876	1.77e-05	0.000278	0.0079365	8405.01	24112.8	0.35	A_55_P2065040	A_55_P2065040
877	1.77e-05	0.000278	0.0079365	1353.38	4780.44	0.28	A_51_P296448	Casp2	caspase 2	12366	Caspase Cascade in Apoptosis, HIV-I Nef: negative effector of Fas and TNF, TNF/Stress Related Signaling, TNFR1 Signaling Pathway
878	1.77e-05	0.000278	0.0079365	9946.36	25461.2	0.39	A_55_P1976109	ENSMUST00000181799
879	1.78e-05	0.000279	0.0079365	5394.84	990.87	5.44	A_55_P2032668	A_55_P2032668
880	1.78e-05	0.000279	0.0079365	65.41	205.32	0.32	A_52_P108850	St8sia1	ST8 alpha-N-acetyl-neuraminide alpha-2,8-sialyltransferase 1	20449	Glycosphingolipid biosynthesis - ganglio series, Glycosphingolipid biosynthesis - globo series, Glycosphingolipid biosynthesis - lacto and neolacto series, Metabolic pathways
881	1.79e-05	0.00028	0.0079365	618.25	2108.37	0.29	A_51_P397925	Smap2	stromal membrane-associated GTPase-activating protein 2	69780	Endocytosis
882	1.79e-05	0.00028	0.0079365	48.84	137.1	0.36	A_55_P2146500	ENSMUST00000107922
883	1.8e-05	0.000281	0.0079365	1884.8	8093.26	0.23	A_51_P192130	Stk10	serine/threonine kinase 10	20868
884	1.8e-05	0.000281	0.0079365	166.67	486.56	0.34	A_55_P1955502	Fam208b
885	1.81e-05	0.000282	0.0079365	578.52	140.81	4.11	A_51_P389895	Slc35f5	solute carrier family 35, member F5	74150
886	1.82e-05	0.000283	0.0079365	369.45	64.29	5.75	A_51_P290207	Insig1	insulin induced gene 1	231070
887	1.82e-05	0.000283	0.0079365	1427.53	3498.91	0.41	A_55_P2016877	Nsd1	nuclear receptor-binding SET-domain protein 1	18193	Lysine degradation
888	1.83e-05	0.000284	0.0079365	77.12	351.59	0.22	A_55_P2045976	ENSMUST00000103274
889	1.83e-05	0.000284	0.0079365	161.1	31.17	5.17	A_55_P2000758	Gkap1	G kinase anchoring protein 1	56278
890	1.83e-05	0.000284	0.0079365	9824.61	29728.3	0.33	A_55_P2032165	ENSMUST00000164923
891	1.83e-05	0.000284	0.0079365	3456.81	1320.56	2.62	A_55_P1996202	A_55_P1996202
892	1.84e-05	0.000284	0.0079365	44.28	220.15	0.2	A_66_P116412	Flt3	FMS-like tyrosine kinase 3	14255	Erythrocyte Differentiation Pathway, Acute myeloid leukemia, Cytokine-cytokine receptor interaction, Hematopoietic cell lineage, Pathways in cancer
893	1.84e-05	0.000284	0.0079365	8214.34	24913.8	0.33	A_55_P1954897	A_55_P1954897
894	1.85e-05	0.000284	0.0079365	271.31	1411.62	0.19	A_51_P234140	Cdkl1	cyclin-dependent kinase-like 1 (CDC2-related kinase)	71091
895	1.85e-05	0.000284	0.0079365	480.2	3394.63	0.14	A_51_P163953	Nsg2	neuron specific gene family member 2	18197
896	1.85e-05	0.000284	0.0079365	948.22	2621.61	0.36	A_52_P350111	Cyth1	cytohesin 1	19157	ADP-Ribosylation Factor
897	1.85e-05	0.000284	0.0079365	856.54	125.02	6.85	A_52_P466701	Fuom
898	1.85e-05	0.000284	0.0079365	4054.52	11033.5	0.37	A_55_P1995127	ENSMUST00000121742
899	1.86e-05	0.000284	0.0079365	896.78	168.23	5.33	A_55_P2011802	Pdk2	pyruvate dehydrogenase kinase, isoenzyme 2	18604	mTOR Signaling Pathway, PTEN dependent cell cycle arrest and apoptosis, Regulation of eIF4e and p70 S6 Kinase, Skeletal muscle hypertrophy is regulated via AKT/mTOR pathway
900	1.86e-05	0.000284	0.0079365	122.95	394.51	0.31	A_55_P2092881	TC1736621
901	1.86e-05	0.000284	0.0079365	920.59	117.7	7.82	A_55_P2013058	Shb
902	1.87e-05	0.000284	0.0079365	8534.16	19079.1	0.45	A_55_P2133115	ENSMUST00000077493
903	1.87e-05	0.000284	0.0079365	631.48	213.65	2.96	A_55_P2448065	Sfxn2	sideroflexin 2	94279
904	1.87e-05	0.000284	0.0079365	1704.28	6776.11	0.25	A_55_P2156229	Cd3e	CD3 antigen, epsilon polypeptide	12501	Activation of Csk by cAMP-dependent Protein Kinase Inhibits Signaling through the T Cell Receptor, CTL mediated immune response against target cells , HIV Induced T Cell Apoptosis, IL 17 Signaling Pathway, IL12 and Stat4 Dependent Signaling Pathway in Th1 Development, Lck and Fyn tyrosine kinases in initiation of TCR Activation, NO2-dependent IL 12 Pathway in NK cells, Role of Tob in T-cell activ…
905	1.87e-05	0.000284	0.0079365	401.37	1535.69	0.26	A_66_P128997	Pml	promyelocytic leukemia	18854	Regulation of transcriptional activity by PML, Acute myeloid leukemia, Endocytosis, Pathways in cancer, Ubiquitin mediated proteolysis
906	1.87e-05	0.000284	0.0079365	257.77	49.52	5.21	A_55_P2172440	Scarf2	scavenger receptor class F, member 2	224024
907	1.88e-05	0.000284	0.0079365	2294.77	8977.05	0.26	A_55_P1972322	Btg3	B cell translocation gene 3	12228	RNA degradation
908	1.88e-05	0.000284	0.0079365	45.84	193.36	0.24	A_51_P509997	Cox6a2	cytochrome c oxidase, subunit VI a, polypeptide 2	12862	Alzheimer's disease, Cardiac muscle contraction, Huntington's disease, Metabolic pathways, Oxidative phosphorylation, Parkinson's disease
909	1.88e-05	0.000284	0.0079365	928.56	3862.41	0.24	A_52_P586141	Adcy7	adenylate cyclase 7	11513	Bile secretion, Calcium signaling pathway, Chemokine signaling pathway, Dilated cardiomyopathy, Gap junction, Gastric acid secretion, GnRH signaling pathway, Melanogenesis, Oocyte meiosis, Pancreatic secretion, Progesterone-mediated oocyte maturation, Purine metabolism, Salivary secretion, Vascular smooth muscle contraction
910	1.88e-05	0.000284	0.0079365	703.49	1613.86	0.44	A_55_P2010487	Unk	unkempt homolog (Drosophila)	217331
911	1.88e-05	0.000284	0.0079365	41.25	122.9	0.34	A_55_P2017710	Igsf9	immunoglobulin superfamily, member 9	93842
912	1.88e-05	0.000284	0.0079365	1769.72	3840.11	0.46	A_55_P1969710	NAP068561-1
913	1.88e-05	0.000284	0.0079365	277.13	96.55	2.87	A_55_P2121856	Ier5l	immediate early response 5-like	72500
914	1.88e-05	0.000284	0.0079365	15669.7	38993	0.4	A_55_P1962122	NAP111971-1
915	1.89e-05	0.000285	0.0079365	853.27	3614.13	0.24	A_55_P2089913	Cd6	CD6 antigen	12511	Cell adhesion molecules (CAMs)
916	1.89e-05	0.000285	0.0079365	6935.13	17570.1	0.39	A_55_P2041893	ENSMUST00000081679
917	1.9e-05	0.000286	0.0079365	1713.46	8905.82	0.19	A_55_P1976278	Prkcb	protein kinase C, beta	18751	Activation of PKC through G protein coupled receptor, Activation of Src by Protein-tyrosine phosphatase alpha, Angiotensin II mediated activation of JNK Pathway via Pyk2 dependent signaling, Apoptotic Signaling in Response to DNA Damage, Attenuation of GPCR Signaling, BCR Signaling Pathway, Bioactive Peptide Induced Signaling Pathway, Cadmium induces DNA synthesis and proliferation in macrophages…
918	1.91e-05	0.000287	0.0079365	2086.95	6920.24	0.3	A_52_P463346	Serinc3	serine incorporator 3	26943
919	1.91e-05	0.000287	0.0079365	12773.6	76349.4	0.17	A_55_P1960566	Ybx3	Y box protein 3	22611
920	1.91e-05	0.000287	0.0079365	12464.3	35412.5	0.35	A_55_P2135632	Rps18	ribosomal protein S18	20084	Ribosome
921	1.92e-05	0.000288	0.0079365	2149.06	456.26	4.71	A_55_P2044653	Cyp2b10	cytochrome P450, family 2, subfamily b, polypeptide 10	13088
922	1.93e-05	0.000289	0.0079365	309.56	88.35	3.5	A_52_P413855	Slc35a3	solute carrier family 35 (UDP-N-acetylglucosamine (UDP-GlcNAc) transporter), member 3	229782
923	1.93e-05	0.000289	0.0079365	15053.8	6833.52	2.2	A_55_P2136957	Wbp1l
924	1.94e-05	0.00029	0.0079365	966.48	206	4.69	A_51_P156291	F9	coagulation factor IX	14071	Intrinsic Prothrombin Activation Pathway, Platelet Amyloid Precursor Protein Pathway, Complement and coagulation cascades
925	1.95e-05	0.000291	0.0079365	1591.33	7843.25	0.2	A_55_P2010641	Slc38a5	solute carrier family 38, member 5	209837
926	1.95e-05	0.000291	0.0079365	8588.32	1903.82	4.51	A_51_P517430	Cd1d1	CD1d1 antigen	12479
927	1.96e-05	0.000291	0.0079365	35.51	116.23	0.31	A_55_P2128229	NAP112914-1
928	1.96e-05	0.000291	0.0079365	1521.37	188.89	8.05	A_55_P2010622	Sec16b	SEC16 homolog B (S. cerevisiae)	89867
929	1.96e-05	0.000291	0.0079365	582.76	2656.56	0.22	A_52_P24631	Azin1	antizyme inhibitor 1	54375
930	1.97e-05	0.000292	0.0079365	1518.23	7171.95	0.21	A_51_P285206	Cd3d	CD3 antigen, delta polypeptide	12500	Activation of Csk by cAMP-dependent Protein Kinase Inhibits Signaling through the T Cell Receptor, CTL mediated immune response against target cells , HIV Induced T Cell Apoptosis, IL 17 Signaling Pathway, IL12 and Stat4 Dependent Signaling Pathway in Th1 Development, Lck and Fyn tyrosine kinases in initiation of TCR Activation, NO2-dependent IL 12 Pathway in NK cells, Role of Tob in T-cell activ…
931	1.97e-05	0.000292	0.0079365	18355.5	39162.2	0.47	A_55_P1991377	A_55_P1991377
932	1.98e-05	0.000293	0.0079365	298.15	70.79	4.21	A_55_P2137376	Dip2c	DIP2 disco-interacting protein 2 homolog C (Drosophila)	208440
933	1.98e-05	0.000293	0.0079365	41432.2	222023	0.19	A_55_P2042146	Fech	ferrochelatase	14151	Metabolic pathways, Porphyrin and chlorophyll metabolism
934	1.99e-05	0.000294	0.0079365	6487.34	15085.1	0.43	A_55_P1972969	ENSMUST00000117398
935	2e-05	0.000295	0.0079365	488.21	78.46	6.22	A_55_P2145833	Dmpk	dystrophia myotonica-protein kinase	13400
936	2.01e-05	0.000296	0.0079365	1718.87	307.36	5.59	A_55_P2122464	A_55_P2122464
937	2.01e-05	0.000296	0.0079365	322.39	117.04	2.75	A_55_P2084408	Uba1	ubiquitin-like modifier activating enzyme 1	22201	Parkinson's disease, Ubiquitin mediated proteolysis
938	2.01e-05	0.000296	0.0079365	4981.85	1221.48	4.08	A_55_P2170454	Gsta2	glutathione S-transferase, alpha 2 (Yc2)	14858	Oxidative Stress Induced Gene Expression Via Nrf2, Drug metabolism - cytochrome P450, Glutathione metabolism, Metabolism of xenobiotics by cytochrome P450
939	2.02e-05	0.000297	0.0079365	596.01	178.68	3.34	A_51_P254986	Serf1	small EDRK-rich factor 1	20365
940	2.02e-05	0.000297	0.0079365	10046	23092.1	0.44	A_55_P2052634	Rpl6	ribosomal protein L6	19988	Ribosome
941	2.03e-05	0.000297	0.0079365	262.73	693.87	0.38	A_55_P1971804	Hdac10	histone deacetylase 10	170787
942	2.03e-05	0.000297	0.0079365	712.15	103.13	6.91	A_55_P1996578	Fgfr3	fibroblast growth factor receptor 3	14184	Bladder cancer, Endocytosis, MAPK signaling pathway, Pathways in cancer, Regulation of actin cytoskeleton
943	2.06e-05	0.000301	0.0079365	55425.3	18308.9	3.03	A_55_P2142830	Ninj1	ninjurin 1	18081
944	2.06e-05	0.000301	0.0079365	46.69	135.06	0.35	A_51_P198775	BC055324	cDNA sequence BC055324	381306
945	2.07e-05	0.000301	0.0079365	454.25	75.67	6	A_55_P2162204	Kctd15	potassium channel tetramerisation domain containing 15	233107
946	2.07e-05	0.000301	0.0079365	7446.1	2245.78	3.32	A_55_P2015585	Zcchc24	zinc finger, CCHC domain containing 24	71918
947	2.07e-05	0.000301	0.0079365	43.68	172.72	0.25	A_55_P1973501	Ceacam16	carcinoembryonic antigen-related cell adhesion molecule 16	330483
948	2.07e-05	0.000301	0.0079365	4858.95	188.04	25.84	A_66_P134474	Ang3	angiogenin, ribonuclease A family, member 3	11730
949	2.08e-05	0.000303	0.0079365	29813.4	68427.2	0.44	A_55_P2082057	A_55_P2082057
950	2.09e-05	0.000303	0.0079365	2543.83	851.79	2.99	A_55_P2058933	Kif1b	kinesin family member 1B	16561
951	2.09e-05	0.000303	0.0079365	1494.03	545.87	2.74	A_51_P432659	Pex7	peroxisomal biogenesis factor 7	18634	Peroxisome
952	2.1e-05	0.000304	0.0079365	2094.81	421.75	4.97	A_51_P424878	Fam213b
953	2.1e-05	0.000304	0.0079365	80.61	210.27	0.38	A_55_P2110435	Zscan20	zinc finger and SCAN domains 20	269585
954	2.1e-05	0.000304	0.0079365	361.63	4309.5	0.084	A_51_P417891	Trim10	tripartite motif-containing 10	19824
955	2.11e-05	0.000305	0.0079365	6166.32	19340.3	0.32	A_55_P1970867	Gm5779	predicted gene 5779	544707
956	2.11e-05	0.000305	0.0079365	3712.22	578.73	6.41	A_51_P445683	4931406C07Rik	RIKEN cDNA 4931406C07 gene	70984
957	2.12e-05	0.000305	0.0079365	19183.2	41642.8	0.46	A_55_P1994648	Eef1d	eukaryotic translation elongation factor 1 delta (guanine nucleotide exchange protein)	66656
958	2.12e-05	0.000305	0.0079365	682.22	1733.56	0.39	A_55_P2034420	AA981787
959	2.12e-05	0.000305	0.0079365	1416.87	6134.06	0.23	A_52_P295067	Snn	stannin	20621
960	2.12e-05	0.000305	0.0079365	2199.77	155.21	14.17	A_51_P183812	Slfn4	schlafen 4	20558
961	2.12e-05	0.000305	0.0079365	72.34	229.7	0.31	A_52_P628162	Zfp592	zinc finger protein 592	233410
962	2.13e-05	0.000305	0.0079365	917.86	217.04	4.23	A_52_P114620	Elmo3	engulfment and cell motility 3, ced-12 homolog (C. elegans)	234683
963	2.13e-05	0.000305	0.0079365	45.84	174.35	0.26	A_55_P2090330	Kcnmb4	potassium large conductance calcium-activated channel, subfamily M, beta member 4	58802	Vascular smooth muscle contraction
964	2.13e-05	0.000305	0.0079365	404.87	1170.2	0.35	A_55_P2004930	Hddc2	HD domain containing 2	69692
965	2.13e-05	0.000305	0.0079365	730.88	2004.94	0.36	A_66_P115531	Crebzf	CREB/ATF bZIP transcription factor	233490
966	2.14e-05	0.000305	0.0079365	365.3	71.29	5.12	A_52_P458279	Prlr	prolactin receptor	19116	Cytokine-cytokine receptor interaction, Jak-STAT signaling pathway, Neuroactive ligand-receptor interaction
967	2.14e-05	0.000305	0.0079365	246.7	781.38	0.32	A_51_P235123	Nfkbie	nuclear factor of kappa light polypeptide gene enhancer in B cells inhibitor, epsilon	18037	Adipocytokine signaling pathway, B cell receptor signaling pathway, Neurotrophin signaling pathway, T cell receptor signaling pathway
968	2.14e-05	0.000305	0.0079365	33.03	105.31	0.31	A_55_P2075661	C130036L24Rik	RIKEN cDNA C130036L24 gene	319336
969	2.14e-05	0.000305	0.0079365	2325.12	11808.9	0.2	A_52_P282500	Kif21b	kinesin family member 21B	16565
970	2.15e-05	0.000305	0.0079365	283.02	78.23	3.62	A_55_P2039225	Rap1gap	Rap1 GTPase-activating protein	110351
971	2.15e-05	0.000305	0.0079365	1146.66	152.84	7.5	A_52_P93467	Sdc4	syndecan 4	20971	Cell adhesion molecules (CAMs), ECM-receptor interaction, Malaria
972	2.15e-05	0.000305	0.0079365	653.99	220.85	2.96	A_55_P1969431	Lyrm5	LYR motif containing 5	67636
973	2.16e-05	0.000306	0.0079365	617.76	1522.06	0.41	A_55_P2114218	Zcchc7	zinc finger, CCHC domain containing 7	319885	RNA degradation
974	2.17e-05	0.000307	0.0079365	199.88	47.62	4.2	A_51_P273609	Itpka			Calcium signaling pathway, Inositol phosphate metabolism, Metabolic pathways, Phosphatidylinositol signaling system
975	2.17e-05	0.000307	0.0079365	592.35	1837.39	0.32	A_55_P2026982	Tdrp
976	2.17e-05	0.000307	0.0079365	173.87	793.89	0.22	A_51_P379775	Nrm	nurim (nuclear envelope membrane protein)	106582
977	2.18e-05	0.000308	0.0079365	141.98	41.01	3.46	A_66_P137943	Tctn2	tectonic family member 2	67978
978	2.19e-05	0.000308	0.0079365	11172.8	26707	0.42	A_55_P2024358	Rpl34	ribosomal protein L34	68436	Ribosome
979	2.19e-05	0.000308	0.0079365	2677.31	129.15	20.73	A_51_P371001	Tm4sf4	transmembrane 4 superfamily member 4	229302
980	2.2e-05	0.000308	0.0079365	1191.8	5373.79	0.22	A_55_P2088692	BC094435	cDNA sequence BC094435	639390
981	2.2e-05	0.000308	0.0079365	629.21	1501.07	0.42	A_55_P2092526	Tgif1	TGFB-induced factor homeobox 1	21815
982	2.2e-05	0.000308	0.0079365	4933.91	11500.1	0.43	A_55_P2151951	A_55_P2151951
983	2.2e-05	0.000308	0.0079365	152.49	363.41	0.42	A_55_P2032294	Zfp932	zinc finger protein 932	69504
984	2.2e-05	0.000308	0.0079365	131.78	857.58	0.15	A_55_P2156653	Gpr174	G protein-coupled receptor 174	213439
985	2.2e-05	0.000308	0.0079365	24.77	170.19	0.15	A_66_P133367	ENSMUST00000103381
986	2.21e-05	0.000309	0.0079365	164.12	579.63	0.28	A_55_P1956017	Usp45
987	2.21e-05	0.000309	0.0079365	1379.16	3452.06	0.4	A_52_P19016	Clasrp	CLK4-associating serine/arginine rich protein	53609
988	2.21e-05	0.000309	0.0079365	1080.91	2237.27	0.48	A_51_P121447	1110038F14Rik	RIKEN cDNA 1110038F14 gene	117171
989	2.22e-05	0.00031	0.0079365	32265	12132.5	2.66	A_52_P552832	Ndufa4	NADH dehydrogenase (ubiquinone) 1 alpha subcomplex, 4	17992	Alzheimer's disease, Huntington's disease, Metabolic pathways, Oxidative phosphorylation, Parkinson's disease
990	2.23e-05	0.000311	0.0079365	803.34	2408.67	0.33	A_51_P346668	Irf5	interferon regulatory factor 5	27056	Toll-like receptor signaling pathway
991	2.24e-05	0.000311	0.0079365	1018.22	5245.87	0.19	A_51_P324228	Satb1	special AT-rich sequence binding protein 1	20230
992	2.24e-05	0.000311	0.0079365	389.56	1697.71	0.23	A_66_P106661	Slc7a1	solute carrier family 7 (cationic amino acid transporter, y+ system), member 1	11987
993	2.24e-05	0.000311	0.0079365	2254.37	9068.51	0.25	A_52_P450934	Paqr9	progestin and adipoQ receptor family member IX	75552
994	2.24e-05	0.000311	0.0079365	17705.7	49404.1	0.36	A_55_P2065239	ENSMUST00000120838
995	2.25e-05	0.000312	0.0079365	2535.19	89.65	28.28	A_52_P98778	Ang4	angiogenin, ribonuclease A family, member 4	219033
996	2.26e-05	0.000313	0.0079365	593.52	152.38	3.9	A_55_P2049752	Pamr1	peptidase domain containing associated with muscle regeneration 1	210622
997	2.27e-05	0.000313	0.0079365	1781.63	8714.98	0.2	A_55_P2108850	2015-03-02	membrane-associated ring finger (C3HC4) 2	224703
998	2.27e-05	0.000313	0.0079365	974.32	134.16	7.26	A_55_P1954356	Ttc23	tetratricopeptide repeat domain 23	67009
999	2.27e-05	0.000313	0.0079365	87.9	234.34	0.38	A_55_P2185870	Bcl7a	B cell CLL/lymphoma 7A	77045
1000	2.27e-05	0.000313	0.0079365	383.87	147.43	2.6	A_55_P2068772	Ncbp2	nuclear cap binding protein subunit 2	68092	mRNA surveillance pathway, RNA transport, Spliceosome
1001	2.27e-05	0.000313	0.0079365	9587.98	2372.28	4.04	A_55_P2064507	Msra
1002	2.28e-05	0.000314	0.0079365	283.79	748.04	0.38	A_55_P2126448	1810032O08Rik	RIKEN cDNA 1810032O08 gene	66293
1003	2.28e-05	0.000314	0.0079365	10547.7	28833.6	0.37	A_66_P126603	A_66_P126603
1004	2.29e-05	0.000315	0.0079365	157.82	401.95	0.39	A_55_P1986958	Brms1l	breast cancer metastasis-suppressor 1-like	52592
1005	2.29e-05	0.000315	0.0079365	8075.49	19145.9	0.42	A_55_P2183551	A_55_P2183551
1006	2.3e-05	0.000316	0.0079365	542.41	1277.28	0.42	A_55_P2186439	Chtop
1007	2.31e-05	0.000316	0.0079365	9103.03	22193	0.41	A_52_P535012	ENSMUST00000181182
1008	2.31e-05	0.000316	0.0079365	3647.72	540.93	6.74	A_55_P2028655	Slc31a1	solute carrier family 31, member 1	20529
1009	2.31e-05	0.000316	0.0079365	1768.93	3927.97	0.45	A_55_P2157872	Srsf5	serine/arginine-rich splicing factor 5	20384	Spliceosome
1010	2.31e-05	0.000316	0.0079365	12056.6	4834.07	2.49	A_55_P1962092	Mpc1
1011	2.32e-05	0.000317	0.0079365	438.67	54.67	8.02	A_51_P386612	Pir
1012	2.33e-05	0.000317	0.0079365	514.29	48.76	10.55	A_55_P2343151	Akap1	A kinase (PRKA) anchor protein 1	11640
1013	2.33e-05	0.000317	0.0079365	475.27	1789.04	0.27	A_55_P2016004	Cd22	CD22 antigen	12483	B cell receptor signaling pathway, Cell adhesion molecules (CAMs), Hematopoietic cell lineage
1014	2.33e-05	0.000317	0.0079365	33.5	158.55	0.21	A_51_P472393	4930426D05Rik	RIKEN cDNA 4930426D05 gene	74644
1015	2.33e-05	0.000317	0.0079365	42342.3	98637	0.43	A_55_P1964525	ENSMUST00000121367
1016	2.34e-05	0.000317	0.0079365	3554.63	17388.3	0.2	A_55_P2043182	Gimap6	GTPase, IMAP family member 6	231931
1017	2.34e-05	0.000317	0.0079365	573.81	135.14	4.25	A_51_P508029	Pcyox1	prenylcysteine oxidase 1	66881
1018	2.34e-05	0.000317	0.0079365	145.8	52.64	2.77	A_55_P2136121	9030617O03Rik	RIKEN cDNA 9030617O03 gene	217830
1019	2.34e-05	0.000317	0.0079365	934.75	3039.45	0.31	A_55_P1964573	Arhgef6	Rac/Cdc42 guanine nucleotide exchange factor (GEF) 6	73341	Agrin in Postsynaptic Differentiation, Pancreatic cancer, Regulation of actin cytoskeleton
1020	2.34e-05	0.000317	0.0079365	1392.75	398.45	3.5	A_55_P1977468	Dab2ip	disabled homolog 2 (Drosophila) interacting protein	69601
1021	2.39e-05	0.000323	0.0079365	1621.2	5403.3	0.3	A_51_P260169	Gstm5	glutathione S-transferase, mu 5	14866	Drug metabolism - cytochrome P450, Glutathione metabolism, Metabolism of xenobiotics by cytochrome P450
1022	2.39e-05	0.000323	0.0079365	848.08	243.96	3.48	A_52_P136709	Pctp	phosphatidylcholine transfer protein	18559
1023	2.4e-05	0.000324	0.0079365	1556.41	3548.48	0.44	A_55_P1984523	Gm1305	predicted gene 1305	383592
1024	2.4e-05	0.000324	0.0079365	1815.51	4513.79	0.4	A_55_P1959953	Helz2
1025	2.41e-05	0.000324	0.0079365	44.23	175.81	0.25	A_55_P2051566	Gm31142
1026	2.41e-05	0.000324	0.0079365	1614.73	3553.87	0.45	A_51_P227108	Bri3bp	Bri3 binding protein	76809
1027	2.41e-05	0.000324	0.0079365	13619.3	36016.6	0.38	A_55_P2012615	ENSMUST00000173076
1028	2.42e-05	0.000325	0.0079365	27889.3	5606.61	4.97	A_55_P2020128	Dhrs3	dehydrogenase/reductase (SDR family) member 3	20148	Metabolic pathways, Retinol metabolism
1029	2.42e-05	0.000325	0.0079365	3220.64	204.2	15.77	A_55_P2012899	Vsig4	V-set and immunoglobulin domain containing 4	278180
1030	2.44e-05	0.000327	0.0079365	306.74	712.35	0.43	A_55_P2035593	Hsf1	heat shock factor 1	15499
1031	2.44e-05	0.000327	0.0079365	62.72	236.88	0.26	A_55_P1958480	LOC545005	uncharacterized LOC545005	545005
1032	2.45e-05	0.000328	0.0079365	31291.2	86067.6	0.36	A_55_P2043767	ENSMUST00000092011
1033	2.46e-05	0.000329	0.0079365	138.06	367.84	0.38	A_51_P389714	Phlpp2	PH domain and leucine rich repeat protein phosphatase 2	244650
1034	2.47e-05	0.000329	0.0079365	495.16	107.18	4.62	A_52_P504342	Coa7
1035	2.47e-05	0.000329	0.0079365	13449.6	31764.9	0.42	A_55_P2104941	Rpl30	ribosomal protein L30	19946	Ribosome
1036	2.47e-05	0.000329	0.0079365	204.21	522.6	0.39	A_66_P126485	Fam69a	family with sequence similarity 69, member A	67266
1037	2.47e-05	0.000329	0.0079365	69087.3	17170.6	4.02	A_51_P128876	Ifitm3	interferon induced transmembrane protein 3	66141
1038	2.47e-05	0.000329	0.0079365	148370	37732.8	3.93	A_55_P2087280	A_55_P2087280
1039	2.48e-05	0.00033	0.0079365	9276.65	27373.4	0.34	A_55_P1988952	ENSMUST00000185744
1040	2.5e-05	0.000332	0.0079365	100809	25599.5	3.94	A_55_P2177539	Sod1	superoxide dismutase 1, soluble	20655	Free Radical Induced Apoptosis, The IGF-1 Receptor and Longevity, Amyotrophic lateral sclerosis (ALS), Huntington's disease, Peroxisome, Prion diseases
1041	2.5e-05	0.000332	0.0079365	144.37	36.08	4	A_51_P292116	Ica1	islet cell autoantigen 1	15893	Type I diabetes mellitus
1042	2.52e-05	0.000334	0.0079365	1476.81	4001.9	0.37	A_55_P2000603	Slc50a1	solute carrier family 50 (sugar transporter), member 1	19729
1043	2.52e-05	0.000334	0.0079365	701.23	66.52	10.54	A_51_P339154	BC025446	cDNA sequence BC025446	223631
1044	2.53e-05	0.000335	0.0079365	382.23	41.77	9.15	A_51_P384148	Ryk	receptor-like tyrosine kinase	20187
1045	2.55e-05	0.000336	0.0079365	77.9	229.01	0.34	A_51_P466673	Srsf7	serine/arginine-rich splicing factor 7	225027	Spliceosome
1046	2.55e-05	0.000336	0.0079365	135.54	31.84	4.26	A_52_P682745	Dock4	dedicator of cytokinesis 4	238130
1047	2.55e-05	0.000336	0.0079365	858.92	2541.83	0.34	A_55_P2010469	A_55_P2010469
1048	2.56e-05	0.000337	0.0079365	81.79	249.64	0.33	A_51_P312310	Mtbp	Mdm2, transformed 3T3 cell double minute p53 binding protein	105837
1049	2.56e-05	0.000337	0.0079365	218.08	502.85	0.43	A_66_P106716	Akap8	A kinase (PRKA) anchor protein 8	56399	AKAP95 role in mitosis and chromosome dynamics
1050	2.56e-05	0.000337	0.0079365	10531.1	2299.43	4.58	A_51_P409039	Echs1	enoyl Coenzyme A hydratase, short chain, 1, mitochondrial	93747	beta-Alanine metabolism, Butanoate metabolism, Fatty acid elongation in mitochondria, Fatty acid metabolism, Lysine degradation, Metabolic pathways, Propanoate metabolism, Tryptophan metabolism, Valine, leucine and isoleucine degradation
1051	2.57e-05	0.000338	0.0079365	98.2	260.56	0.38	A_55_P1990086	Mks1	Meckel syndrome, type 1	380718
1052	2.58e-05	0.000339	0.0079365	584.89	61.86	9.46	A_51_P428134	Lrig3	leucine-rich repeats and immunoglobulin-like domains 3	320398
1053	2.59e-05	0.000339	0.0079365	1868.53	106.05	17.62	A_55_P2029498	Osbpl1a	oxysterol binding protein-like 1A	64291
1054	2.59e-05	0.000339	0.0079365	1203.78	3999.27	0.3	A_55_P1988623	Add3	adducin 3 (gamma)	27360
1055	2.6e-05	0.00034	0.0079365	485.19	1163.65	0.42	A_51_P496751	Nop58	NOP58 ribonucleoprotein homolog (yeast)	55989	Ribosome biogenesis in eukaryotes
1056	2.61e-05	0.00034	0.0079365	10952.1	54837.7	0.2	A_51_P357744	Jund	Jun proto-oncogene related gene d	16478	B Cell Survival Pathway, FOSB gene expression and drug abuse, MAPK signaling pathway, Osteoclast differentiation
1057	2.61e-05	0.00034	0.0079365	65.5	413.44	0.16	A_55_P2347976	Mir17hg	MIR17 host gene 1 (non-protein coding)	75957
1058	2.61e-05	0.00034	0.0079365	1142.39	3567.84	0.32	A_55_P1984640	Ube2f	ubiquitin-conjugating enzyme E2F (putative)	67921	Ubiquitin mediated proteolysis
1059	2.61e-05	0.00034	0.0079365	34.74	117.6	0.3	A_66_P111163	Trav14n-1	T cell receptor alpha variable 14N-1	100043204
1060	2.63e-05	0.000343	0.0079365	1193.27	65.05	18.34	A_55_P2003211	Igsf5			Epithelial cell signaling in Helicobacter pylori infection, Tight junction
1061	2.64e-05	0.000343	0.0079365	9490.3	22513.8	0.42	A_55_P2073383	ENSMUST00000117861
1062	2.64e-05	0.000343	0.0079365	67.79	290.24	0.23	A_52_P557517	ENSMUST00000103273
1063	2.66e-05	0.000345	0.0079365	385.43	102.7	3.75	A_55_P1985410	Reps2	RALBP1 associated Eps domain containing protein 2	194590
1064	2.66e-05	0.000345	0.0079365	726.49	1721.03	0.42	A_55_P1988070	Eef1g	eukaryotic translation elongation factor 1 gamma	67160
1065	2.66e-05	0.000345	0.0079365	1042.55	2971.83	0.35	A_55_P2145480	A_55_P2145480
1066	2.67e-05	0.000346	0.0079365	6062.8	15738.1	0.39	A_55_P2100550	Mtif2	mitochondrial translational initiation factor 2	76784
1067	2.68e-05	0.000346	0.0079365	61.38	266.11	0.23	A_55_P1984362	ENSMUST00000103264
1068	2.68e-05	0.000346	0.0079365	3249.38	7774.01	0.42	A_55_P2015734	Syvn1	synovial apoptosis inhibitor 1, synoviolin	74126	Protein processing in endoplasmic reticulum, Ubiquitin mediated proteolysis
1069	2.68e-05	0.000346	0.0079365	12689.8	31275.5	0.41	A_55_P2018393	A_55_P2018393
1070	2.69e-05	0.000347	0.0079365	97.71	220	0.44	A_52_P242251	Diexf	digestive organ expansion factor homolog (zebrafish)	215193
1071	2.7e-05	0.000347	0.0079365	8350.42	446.37	18.71	A_55_P2074337	Ngf	nerve growth factor	18049	BTG family proteins and cell cycle regulation, Erk1/Erk2 Mapk Signaling pathway, Nerve growth factor pathway (NGF), Phosphorylation of MEK1 by cdk5/p35 down regulates the MAP kinase pathway, Trka Receptor Signaling Pathway, Apoptosis, MAPK signaling pathway, Neurotrophin signaling pathway
1072	2.7e-05	0.000347	0.0079365	47965.5	115746	0.41	A_55_P2022263	ENSMUST00000118083
1073	2.7e-05	0.000347	0.0079365	3785.05	122.97	30.78	A_51_P371750	Marco	macrophage receptor with collagenous structure	17167	Phagosome
1074	2.7e-05	0.000347	0.0079365	2161.84	529.41	4.08	A_55_P2078428	Tstd1	thiosulfate sulfurtransferase (rhodanese)-like domain containing 1	226654
1075	2.7e-05	0.000347	0.0079365	1447.11	258.84	5.59	A_55_P2035122	ENSMUST00000109418
1076	2.71e-05	0.000347	0.0079365	3594.93	10245.5	0.35	A_52_P427759	ENSMUST00000121008
1077	2.71e-05	0.000347	0.0079365	1578.13	501.74	3.15	A_55_P1959606	Tom1l1	target of myb1-like 1 (chicken)	71943
1078	2.72e-05	0.000348	0.0079365	172.52	667.39	0.26	A_55_P2157360	Tagap1	T cell activation GTPase activating protein 1	380608
1079	2.72e-05	0.000348	0.0079365	7897.42	956.31	8.26	A_66_P132249	Akr1c13	aldo-keto reductase family 1, member C13	27384
1080	2.73e-05	0.000349	0.0079365	8462.63	19901	0.43	A_55_P2181071	NAP060257-1
1081	2.73e-05	0.000349	0.0079365	1188.01	219.79	5.41	A_55_P1953252	Ctnnd1	catenin (cadherin associated protein), delta 1	12388	Adherens junction, Leukocyte transendothelial migration
1082	2.74e-05	0.00035	0.0079365	487.96	178.52	2.73	A_55_P2005808	3110057O12Rik
1083	2.76e-05	0.000351	0.0079365	388.51	59.21	6.56	A_55_P2041708	Gas2	growth arrest specific 2	14453	Induction of apoptosis through DR3 and DR4/5 Death Receptors
1084	2.76e-05	0.000351	0.0079365	1974.12	341.28	5.78	A_55_P2049122	Tm6sf2
1085	2.77e-05	0.000351	0.0079365	132.55	562.32	0.24	A_51_P326994	Calhm2	calcium homeostasis modulator 2	72691
1086	2.77e-05	0.000351	0.0079365	2886.81	10625.7	0.27	A_55_P1952850	ENSMUST00000122397
1087	2.77e-05	0.000351	0.0079365	23.56	65.46	0.36	A_55_P2002033	Wdr89	WD repeat domain 89	72338
1088	2.77e-05	0.000351	0.0079365	79.74	237.75	0.34	A_55_P2172274	Smc2	structural maintenance of chromosomes 2	14211
1089	2.78e-05	0.000352	0.0079365	424.64	1039.98	0.41	A_55_P1974892	Zbtb18
1090	2.78e-05	0.000352	0.0079365	906.82	1913.77	0.47	A_51_P283708	Msh2	mutS homolog 2 (E. coli)	17685	Colorectal cancer, Mismatch repair, Pathways in cancer
1091	2.8e-05	0.000354	0.0079365	47600.6	8547.81	5.57	A_55_P2002578	Ephx1	epoxide hydrolase 1, microsomal	13849	Eicosanoid Metabolism, Bile secretion, Metabolism of xenobiotics by cytochrome P450
1092	2.8e-05	0.000354	0.0079365	1112.31	250.56	4.44	A_66_P119421	Prdx1	peroxiredoxin 1	18477	Peroxisome
1093	2.8e-05	0.000354	0.0079365	185.87	1196	0.16	A_52_P598835	Ccdc71l
1094	2.81e-05	0.000355	0.0079365	811.77	3180.13	0.26	A_55_P2129309	Gm38485
1095	2.82e-05	0.000355	0.0079365	1593.82	322.51	4.94	A_55_P2088571	Repin1	replication initiator 1	58887
1096	2.82e-05	0.000355	0.0079365	7504.34	257.45	29.15	A_51_P237383	Rnase4	ribonuclease, RNase A family 4	58809
1097	2.83e-05	0.000356	0.0079365	51.99	155.33	0.33	A_55_P2061268	Rnpc3	RNA-binding region (RNP1, RRM) containing 3	67225
1098	2.84e-05	0.000357	0.0079365	575.6	48.12	11.96	A_51_P316553	Kdr	kinase insert domain protein receptor	16542	Cytokine-cytokine receptor interaction, Endocytosis, Focal adhesion, VEGF signaling pathway
1099	2.84e-05	0.000357	0.0079365	37452.3	181131	0.21	A_55_P1961463	Bnip3l	BCL2/adenovirus E1B interacting protein 3-like	12177
1100	2.85e-05	0.000357	0.0079365	87.52	234.63	0.37	A_52_P157880	ENSMUST00000122451
1101	2.85e-05	0.000357	0.0079365	143.02	412	0.35	A_66_P101107	ENSMUST00000034085
1102	2.87e-05	0.00036	0.0079365	1402.61	3408.37	0.41	A_55_P2015177	Gm4204	predicted gene 4204	100043064
1103	2.88e-05	0.00036	0.0079365	102.08	470.57	0.22	A_55_P2171086	Prcp	prolylcarboxypeptidase (angiotensinase C)	72461	Protein digestion and absorption
1104	2.89e-05	0.000361	0.0079365	14023.1	31982.7	0.44	A_55_P2002079	ENSMUST00000080237
1105	2.89e-05	0.000361	0.0079365	1839.33	6228.2	0.3	A_51_P347177	Snx2	sorting nexin 2	67804
1106	2.9e-05	0.000361	0.0079365	1353.98	2826.75	0.48	A_55_P2104978	Edc4	enhancer of mRNA decapping 4	234699	RNA degradation
1107	2.9e-05	0.000361	0.0079365	1553.8	119.01	13.06	A_51_P137604	Fcna	ficolin A	14133
1108	2.9e-05	0.000361	0.0079365	421.21	59.4	7.09	A_52_P649224	Sash1	SAM and SH3 domain containing 1	70097
1109	2.91e-05	0.000362	0.0079365	358.24	971.6	0.37	A_51_P317673	Zfp764	zinc finger protein 764	233893
1110	2.91e-05	0.000362	0.0079365	2605.23	179.55	14.51	A_55_P2049005	Apoa5	apolipoprotein A-V	66113	PPAR signaling pathway
1111	2.91e-05	0.000362	0.0079365	143.31	350.06	0.41	A_55_P1957762	Tsr1	TSR1, 20S rRNA accumulation, homolog (yeast)	104662
1112	2.92e-05	0.000362	0.0079365	9597.72	26468.7	0.36	A_52_P370022	ENSMUST00000117145
1113	2.92e-05	0.000362	0.0079365	997.87	131.19	7.61	A_55_P1954718	Cyb561	cytochrome b-561	13056
1114	2.92e-05	0.000362	0.0079365	290.33	93.21	3.11	A_52_P432780	Mrpl50	mitochondrial ribosomal protein L50	28028
1115	2.94e-05	0.000364	0.0079365	23434	54150	0.43	A_55_P1968053	NAP111715-1
1116	2.95e-05	0.000365	0.0079365	1224.91	510.22	2.4	A_51_P142187	Abhd11	abhydrolase domain containing 11	68758
1117	2.96e-05	0.000365	0.0079365	371.43	986.04	0.38	A_52_P554267	Ilf3	interleukin enhancer binding factor 3	16201
1118	2.96e-05	0.000365	0.0079365	521.65	48.95	10.66	A_51_P290074	Fabp7	fatty acid binding protein 7, brain	12140	PPAR signaling pathway
1119	2.96e-05	0.000365	0.0079365	6711.45	184.96	36.29	A_51_P391159	Ang	angiogenin, ribonuclease, RNase A family, 5	11727
1120	2.96e-05	0.000365	0.0079365	6610.15	15409.2	0.43	A_55_P2131579	ENSMUST00000119110
1121	2.97e-05	0.000365	0.0079365	11603.4	1691.98	6.86	A_55_P2059890	Fdx1	ferredoxin 1	14148
1122	2.97e-05	0.000365	0.0079365	20075.5	44004.6	0.46	A_55_P2147291	ENSMUST00000117559
1123	2.97e-05	0.000365	0.0079365	43.22	233.14	0.19	A_55_P2043430	ENSMUST00000103323
1124	2.98e-05	0.000366	0.0079365	19204.5	40815.1	0.47	A_55_P1990457	Rpl15	ribosomal protein L15	66480	Ribosome
1125	2.99e-05	0.000367	0.0079365	2247.53	941.79	2.39	A_51_P323620	Thyn1	thymocyte nuclear protein 1	77862
1126	3e-05	0.000368	0.0079365	636.11	3288.94	0.19	A_55_P2007964	Cx3cr1	chemokine (C-X3-C) receptor 1	13051	Chemokine signaling pathway, Cytokine-cytokine receptor interaction
1127	3.02e-05	0.000369	0.0079365	216.62	487.11	0.44	A_51_P393078	Tigd2	tigger transposable element derived 2	68140
1128	3.02e-05	0.000369	0.0079365	1328.54	7730.87	0.17	A_55_P2167123	Cyp4b1-ps2
1129	3.02e-05	0.000369	0.0079365	226.8	1549.91	0.15	A_52_P354373	1190002F15Rik
1130	3.03e-05	0.00037	0.0079365	2571.73	547.69	4.7	A_51_P114177	Eci3	enoyl-Coenzyme A delta isomerase 3	69123
1131	3.04e-05	0.00037	0.0079365	1171.25	3638.91	0.32	A_51_P470448	Setx	senataxin	269254
1132	3.04e-05	0.00037	0.0079365	322.26	974.09	0.33	A_51_P473919	Mycbp2	MYC binding protein 2	105689
1133	3.04e-05	0.00037	0.0079365	271.86	26.41	10.29	A_51_P411917	Gata6	GATA binding protein 6	14465
1134	3.05e-05	0.000371	0.0079365	4305.36	10553.7	0.41	A_55_P2180099	A_55_P2180099
1135	3.06e-05	0.000372	0.0079365	1660.36	4690.99	0.35	A_55_P2001290	Ube2e3	ubiquitin-conjugating enzyme E2E 3, UBC4/5 homolog (yeast)	22193	Protein processing in endoplasmic reticulum, Ubiquitin mediated proteolysis
1136	3.07e-05	0.000373	0.0079365	90.2	371.6	0.24	A_51_P382369	Zfp608	zinc finger protein 608	269023
1137	3.08e-05	0.000374	0.0079365	3134.5	291.59	10.75	A_51_P435198	Cryz	crystallin, zeta	12972	Oxidative Stress Induced Gene Expression Via Nrf2
1138	3.08e-05	0.000374	0.0079365	3072.51	6926.71	0.44	A_55_P2159475	Sbf1
1139	3.09e-05	0.000374	0.0079365	37.18	125.02	0.3	A_51_P369426	Mss51
1140	3.09e-05	0.000374	0.0079365	107.44	672.51	0.16	A_51_P181286	Cd69	CD69 antigen	12515
1141	3.1e-05	0.000375	0.0079365	295.68	51.03	5.79	A_51_P414243	Pomgnt2
1142	3.1e-05	0.000375	0.0079365	3663.37	8534.08	0.43	A_55_P2039598	Rpl7a			Ribosome
1143	3.12e-05	0.000376	0.0079365	4545.73	10633.7	0.43	A_55_P2035590	ENSMUST00000180504
1144	3.12e-05	0.000376	0.0079365	48631.8	8447.15	5.76	A_55_P1953301	Sord	sorbitol dehydrogenase	20322	Fructose and mannose metabolism, Metabolic pathways
1145	3.14e-05	0.000379	0.0079365	5430.7	1105.65	4.91	A_55_P2033650	Cpt2	carnitine palmitoyltransferase 2	12896	Mitochondrial Carnitine Palmitoyltransferase (CPT) System, Fatty acid metabolism, PPAR signaling pathway
1146	3.15e-05	0.000379	0.0079365	1213.37	178.43	6.8	A_65_P19780	Klf9	Kruppel-like factor 9	16601
1147	3.16e-05	0.00038	0.0079365	6639.83	1739.67	3.82	A_51_P209372	Msmo1			Metabolic pathways, Steroid biosynthesis
1148	3.16e-05	0.00038	0.0079365	1863.22	581.3	3.21	A_51_P475580	Ugp2	UDP-glucose pyrophosphorylase 2	216558	Amino sugar and nucleotide sugar metabolism, Galactose metabolism, Metabolic pathways, Pentose and glucuronate interconversions, Starch and sucrose metabolism
1149	3.17e-05	0.00038	0.0079365	69.83	193.77	0.36	A_55_P2014867	Iws1	IWS1 homolog (S. cerevisiae)	73473
1150	3.17e-05	0.00038	0.0079365	883.96	186.31	4.74	A_55_P2033864	Plekha8	pleckstrin homology domain containing, family A (phosphoinositide binding specific) member 8	231999
1151	3.17e-05	0.00038	0.0079365	267.84	1023.48	0.26	A_55_P1973995	Gm6756	predicted gene 6756	627427
1152	3.18e-05	0.00038	0.0079365	333.27	692.61	0.48	A_55_P1974317	Surf6	surfeit gene 6	20935
1153	3.18e-05	0.00038	0.0079365	852.84	319.21	2.67	A_55_P2000182	Slc5a6	solute carrier family 5 (sodium-dependent vitamin transporter), member 6	330064	Vitamin digestion and absorption
1154	3.18e-05	0.00038	0.0079365	1043.43	87.38	11.94	A_55_P2079746	Pls3
1155	3.18e-05	0.00038	0.0079365	1933.78	8421.82	0.23	A_55_P2117028	Mtmr3	myotubularin related protein 3	74302
1156	3.18e-05	0.00038	0.0079365	909.74	2090.63	0.44	A_51_P249051	Pycr2	pyrroline-5-carboxylate reductase family, member 2	69051	Arginine and proline metabolism, Metabolic pathways
1157	3.19e-05	0.00038	0.0079365	526.41	1726.62	0.3	A_55_P1954436	Gm7967	predicted gene 7967	666182
1158	3.19e-05	0.00038	0.0079365	751.73	265.98	2.83	A_51_P463440	Elovl6	ELOVL family member 6, elongation of long chain fatty acids (yeast)	170439	Biosynthesis of unsaturated fatty acids
1159	3.2e-05	0.000381	0.0079365	342.26	1609.67	0.21	A_55_P1980041	Kpna6	karyopherin (importin) alpha 6	16650
1160	3.21e-05	0.000382	0.0079365	51537.3	12414.4	4.15	A_55_P2001683	Atp5g1	ATP synthase, H+ transporting, mitochondrial F0 complex, subunit c1 (subunit 9)	11951	Alzheimer's disease, Huntington's disease, Metabolic pathways, Oxidative phosphorylation, Parkinson's disease
1161	3.22e-05	0.000383	0.0079365	2582.38	6264.8	0.41	A_51_P448203	Cnbp	cellular nucleic acid binding protein	12785
1162	3.22e-05	0.000383	0.0079365	1163.19	2658.15	0.44	A_55_P1959056	Pom121	nuclear pore membrane protein 121	107939	RNA transport
1163	3.25e-05	0.000385	0.0079365	374.83	875.75	0.43	A_55_P2165655	Zbtb4	zinc finger and BTB domain containing 4	75580
1164	3.25e-05	0.000385	0.0079365	3857.71	1648.32	2.34	A_55_P1966209	Fez2	fasciculation and elongation protein zeta 2 (zygin II)	225020
1165	3.26e-05	0.000386	0.0079365	975.22	264.5	3.69	A_51_P161691	Coq7	demethyl-Q 7	12850	Metabolic pathways, Ubiquinone and other terpenoid-quinone biosynthesis
1166	3.27e-05	0.000387	0.0079365	205.55	686.69	0.3	A_55_P2044468	Marf1
1167	3.27e-05	0.000387	0.0079365	4858.75	12465	0.39	A_55_P2004811	ENSMUST00000121439
1168	3.28e-05	0.000387	0.0079365	62.23	238.42	0.26	A_55_P2322064	F830005D05Rik	RIKEN cDNA F830005D05 gene	320797
1169	3.28e-05	0.000387	0.0079365	31.12	88.74	0.35	A_55_P2186928	ENSMUST00000119183
1170	3.29e-05	0.000387	0.0079365	334.38	1416.97	0.24	A_52_P216672	Klk8	kallikrein related-peptidase 8	259277
1171	3.29e-05	0.000387	0.0079365	890.19	4253.07	0.21	A_66_P106388	Ms4a4c	membrane-spanning 4-domains, subfamily A, member 4C	64380
1172	3.29e-05	0.000387	0.0079365	104.13	264.3	0.39	A_55_P2253885	ENSMUST00000166312
1173	3.29e-05	0.000387	0.0079365	1182	345.18	3.42	A_52_P70027	ENSMUST00000110340
1174	3.3e-05	0.000388	0.0079365	172.11	45.66	3.77	A_52_P229044	Slc20a2	solute carrier family 20, member 2	20516
1175	3.31e-05	0.000389	0.0079365	282.82	82.83	3.41	A_55_P1960117	1190002N15Rik	RIKEN cDNA 1190002N15 gene	68861
1176	3.32e-05	0.000389	0.0079365	111.66	281.58	0.4	A_52_P645159	Cpsf6			mRNA surveillance pathway
1177	3.32e-05	0.000389	0.0079365	48.5	136.73	0.35	A_55_P2109717	Kif20b
1178	3.34e-05	0.000391	0.0079365	2988.79	360.58	8.29	A_55_P2063316	Mgll	monoglyceride lipase	23945	Glycerolipid metabolism, Metabolic pathways
1179	3.34e-05	0.000391	0.0079365	3519.66	8298.34	0.42	A_55_P1965114	Spsb3	splA/ryanodine receptor domain and SOCS box containing 3	79043
1180	3.35e-05	0.000391	0.0079365	4919.13	2031.97	2.42	A_51_P413785	Commd3	COMM domain containing 3	12238
1181	3.35e-05	0.000391	0.0079365	755.56	203.51	3.71	A_55_P2042525	Apoo	apolipoprotein O	68316
1182	3.35e-05	0.000391	0.0079365	72826.5	20577	3.54	A_55_P2025283	NAP097170-001
1183	3.36e-05	0.000392	0.0079365	1117.31	431.93	2.59	A_52_P311245	Scarb2	scavenger receptor class B, member 2	12492	Lysosome
1184	3.37e-05	0.000392	0.0079365	243.97	79.31	3.08	A_51_P351363	Tyms-ps	thymidylate synthase, pseudogene	22172
1185	3.37e-05	0.000392	0.0079365	1016.49	4417.35	0.23	A_55_P2270412	C230096K16Rik	RIKEN cDNA C230096K16 gene	414098
1186	3.37e-05	0.000392	0.0079365	1008.51	395.53	2.55	A_55_P1985514	Dlg3	discs, large homolog 3 (Drosophila)	53310
1187	3.37e-05	0.000392	0.0079365	47.01	657.3	0.072	A_52_P73126	Epb4.2	erythrocyte protein band 4.2	13828
1188	3.38e-05	0.000393	0.0079365	810.62	102.8	7.89	A_51_P175699	Mtfp1	mitochondrial fission process 1	67900
1189	3.39e-05	0.000394	0.0079365	3224.03	197.14	16.35	A_51_P377856	Gstt3	glutathione S-transferase, theta 3	103140
1190	3.4e-05	0.000394	0.0079365	606.56	210.87	2.88	A_66_P105046	Il18	interleukin 18	16173	Cytokine Network, IL 18 Signaling Pathway, IL12 and Stat4 Dependent Signaling Pathway in Th1 Development, Ras-Independent pathway in NK cell-mediated cytotoxicity, Th1/Th2 Differentiation, African trypanosomiasis, Cytokine-cytokine receptor interaction, Cytosolic DNA-sensing pathway, Malaria, NOD-like receptor signaling pathway, Rheumatoid arthritis
1191	3.4e-05	0.000394	0.0079365	10606.4	37055.6	0.29	A_51_P461452	Ube2r2	ubiquitin-conjugating enzyme E2R 2	67615	Ubiquitin mediated proteolysis
1192	3.4e-05	0.000394	0.0079365	1929.62	5567.9	0.35	A_55_P2009576	Rnu12
1193	3.41e-05	0.000394	0.0079365	27.37	71.69	0.38	A_55_P1978755	Zfp606	zinc finger protein 606	67370
1194	3.41e-05	0.000394	0.0079365	318.38	1800.65	0.18	A_55_P2361652	C230085N15Rik	RIKEN cDNA C230085N15 gene	320556
1195	3.41e-05	0.000394	0.0079365	23.69	76.88	0.31	A_55_P2213438	Hnrnpr	heterogeneous nuclear ribonucleoprotein R	74326
1196	3.43e-05	0.000395	0.0079365	1137.77	3230.23	0.35	A_51_P341025	Eif3k	eukaryotic translation initiation factor 3, subunit K	73830
1197	3.43e-05	0.000395	0.0079365	3182.1	7369.88	0.43	A_55_P1962380	ENSMUST00000189720
1198	3.43e-05	0.000395	0.0079365	1699.06	409.51	4.15	A_55_P2005783	Ifih1	interferon induced with helicase C domain 1	71586	RIG-I-like receptor signaling pathway
1199	3.45e-05	0.000397	0.0079365	4814.5	20077.3	0.24	A_55_P2077901	Cd2	CD2 antigen	12481	IL 17 Signaling Pathway, NO2-dependent IL 12 Pathway in NK cells, Stathmin and breast cancer resistance to antimicrotubule agents, T Cytotoxic Cell Surface Molecules, T Helper Cell Surface Molecules, Cell adhesion molecules (CAMs), Hematopoietic cell lineage
1200	3.45e-05	0.000397	0.0079365	5907.04	1538.53	3.84	A_55_P2088425	Tcn2	transcobalamin 2	21452	Vitamin digestion and absorption
1201	3.47e-05	0.000399	0.0079365	793.37	221.09	3.59	A_52_P58181	Suclg2	succinate-Coenzyme A ligase, GDP-forming, beta subunit	20917	Citrate cycle (TCA cycle), Metabolic pathways, Propanoate metabolism
1202	3.47e-05	0.000399	0.0079365	6707.24	15883.2	0.42	A_55_P2049287	Gm12967	predicted gene 12967	100040532
1203	3.48e-05	0.000399	0.0079365	2988.37	883.46	3.38	A_51_P458866	F11r	F11 receptor	16456	Cell adhesion molecules (CAMs), Epithelial cell signaling in Helicobacter pylori infection, Leukocyte transendothelial migration, Tight junction
1204	3.48e-05	0.000399	0.0079365	129.06	435.09	0.3	A_55_P2238079	A830054O07Rik	RIKEN cDNA A830054O07 gene	320238
1205	3.5e-05	0.000401	0.0079365	47.11	107.13	0.44	A_55_P2101526	L1td1	LINE-1 type transposase domain containing 1	381591
1206	3.53e-05	0.000404	0.0079365	106.65	815.69	0.13	A_51_P481920	Ccna2	cyclin A2	12428	Cell cycle, Progesterone-mediated oocyte maturation
1207	3.53e-05	0.000404	0.0079365	317406	26481.9	11.99	A_55_P2048607	Hp	haptoglobin	15439
1208	3.54e-05	0.000405	0.0079365	3506.87	15417.4	0.23	A_51_P478172	ENSMUST00000103299
1209	3.55e-05	0.000405	0.0079365	1091.81	3359.18	0.33	A_55_P1991475	Sesn1	sestrin 1	140742	p53 signaling pathway
1210	3.55e-05	0.000405	0.0079365	1780.79	696.53	2.56	A_55_P2057916	Pex5	peroxisomal biogenesis factor 5	19305	Peroxisome
1211	3.55e-05	0.000405	0.0079365	82.87	391.34	0.21	A_51_P253263	Zfp831	zinc finger protein 831	100043757
1212	3.57e-05	0.000407	0.0079365	2428.11	5676.56	0.43	A_55_P2005930	ENSMUST00000079818
1213	3.58e-05	0.000407	0.0079365	120.06	872.03	0.14	A_55_P2047285	Lcn6
1214	3.59e-05	0.000408	0.0079365	202969	73239.6	2.77	A_55_P2017929	Clu	clusterin	12759
1215	3.61e-05	0.00041	0.0079365	342.02	847.53	0.4	A_66_P100349	Esyt2	extended synaptotagmin-like protein 2	52635
1216	3.62e-05	0.000411	0.0079365	131.2	420.09	0.31	A_65_P14951	Cblb			Bacterial invasion of epithelial cells, Chronic myeloid leukemia, Endocytosis, ErbB signaling pathway, Insulin signaling pathway, Jak-STAT signaling pathway, Pathways in cancer, T cell receptor signaling pathway, Ubiquitin mediated proteolysis
1217	3.63e-05	0.000411	0.0079365	6177.86	760.59	8.12	A_55_P1980237	Acad11	acyl-Coenzyme A dehydrogenase family, member 11	102632
1218	3.63e-05	0.000411	0.0079365	1040.14	2674.39	0.39	A_55_P2002465	Zfp747	zinc finger protein 747	269997
1219	3.64e-05	0.000412	0.0079365	4492.5	9971.47	0.45	A_55_P2003443	Lsm7	LSM7 homolog, U6 small nuclear RNA associated (S. cerevisiae)	66094	RNA degradation, Spliceosome
1220	3.67e-05	0.000415	0.0079365	55514.4	306639	0.18	A_66_P115406	Pabpc1	poly(A) binding protein, cytoplasmic 1	18458	Regulation of eIF4e and p70 S6 Kinase, mRNA surveillance pathway, RNA degradation, RNA transport
1221	3.67e-05	0.000415	0.0079365	23996.7	9225.68	2.6	A_51_P450100	1110008F13Rik	RIKEN cDNA 1110008F13 gene	67388
1222	3.69e-05	0.000417	0.0079365	834.87	277.84	3	A_51_P452875	Pigyl	phosphatidylinositol glycan anchor biosynthesis, class Y-like	66268
1223	3.7e-05	0.000417	0.0079365	6929.85	17680.8	0.39	A_66_P107734	ENSMUST00000146593
1224	3.7e-05	0.000417	0.0079365	602.52	206.39	2.92	A_52_P541175	Marveld1	MARVEL (membrane-associating) domain containing 1	277010
1225	3.71e-05	0.000418	0.0079365	12191.4	28649.7	0.43	A_55_P2154132	Tuba1b	tubulin, alpha 1B	22143	Downregulated of MTA-3 in ER-negative Breast Tumors, Gap junction, Pathogenic Escherichia coli infection, Phagosome
1226	3.72e-05	0.000419	0.0079365	557.37	186.38	2.99	A_55_P2004797	Tacc2	transforming, acidic coiled-coil containing protein 2	57752
1227	3.72e-05	0.000419	0.0079365	779.99	3083.11	0.25	A_52_P486322	Fzr1	fizzy/cell division cycle 20 related 1 (Drosophila)	56371	Cell cycle, Progesterone-mediated oocyte maturation, Ubiquitin mediated proteolysis
1228	3.73e-05	0.000419	0.0079365	5367.61	1225.42	4.38	A_52_P652513	Lman1	lectin, mannose-binding, 1	70361	Protein processing in endoplasmic reticulum
1229	3.74e-05	0.000419	0.0079365	134787	292148	0.46	A_55_P2158112	Rps27	ribosomal protein S27	57294	Ribosome
1230	3.74e-05	0.000419	0.0079365	1055.08	162.84	6.48	A_55_P2121956	Gck			Amino sugar and nucleotide sugar metabolism, Butirosin and neomycin biosynthesis, Galactose metabolism, Glycolysis / Gluconeogenesis, Insulin signaling pathway, Maturity onset diabetes of the young, Metabolic pathways, Starch and sucrose metabolism, Type II diabetes mellitus
1231	3.74e-05	0.000419	0.0079365	640.31	1743.79	0.37	A_65_P15809	EU234054
1232	3.74e-05	0.000419	0.0079365	338.75	57.8	5.86	A_55_P1978962	Slc9a3r2	solute carrier family 9 (sodium/hydrogen exchanger), member 3 regulator 2	65962	Aldosterone-regulated sodium reabsorption
1233	3.75e-05	0.00042	0.0079365	26608.2	187767	0.14	A_55_P1984770	Fam220a
1234	3.76e-05	0.00042	0.0079365	3191.41	6506.57	0.49	A_55_P1960837	Gm6579	predicted gene 6579	625349
1235	3.76e-05	0.00042	0.0079365	836	1911.38	0.44	A_66_P140858	ENSMUST00000117972
1236	3.77e-05	0.000421	0.0079365	1808.8	382.25	4.73	A_55_P2410304	Iigp1	interferon inducible GTPase 1	60440
1237	3.79e-05	0.000422	0.0079365	1461.56	513.99	2.84	A_55_P1983558	Tmed1	transmembrane emp24 domain containing 1	17083
1238	3.79e-05	0.000422	0.0079365	23992.8	9217.79	2.6	A_52_P116134	Aldh2	aldehyde dehydrogenase 2, mitochondrial	11669	Arginine and proline metabolism, Ascorbate and aldarate metabolism, beta-Alanine metabolism, Fatty acid metabolism, Glycerolipid metabolism, Glycolysis / Gluconeogenesis, Histidine metabolism, Lysine degradation, Metabolic pathways, Pentose and glucuronate interconversions, Propanoate metabolism, Pyruvate metabolism, Tryptophan metabolism, Valine, leucine and isoleucine degradation
1239	3.79e-05	0.000422	0.0079365	1290.58	538.85	2.4	A_52_P326354	Erf	Ets2 repressor factor	13875
1240	3.79e-05	0.000422	0.0079365	11448.3	27994.1	0.41	A_55_P2138436	ENSMUST00000186115
1241	3.8e-05	0.000422	0.0079365	2099.9	126.41	16.61	A_55_P2111355	Egfl7	EGF-like domain 7	353156
1242	3.8e-05	0.000422	0.0079365	222.94	649.92	0.34	A_55_P2151308	ENSMUST00000098571
1243	3.8e-05	0.000422	0.0079365	1352.65	4157.94	0.33	A_51_P324303	Mylip	myosin regulatory light chain interacting protein	218203
1244	3.81e-05	0.000422	0.0079365	11279.4	23289.2	0.48	A_55_P2003720	ENSMUST00000119908
1245	3.81e-05	0.000422	0.0079365	30578.5	66514.2	0.46	A_55_P2004469	ENSMUST00000180745
1246	3.84e-05	0.000423	0.0079365	1360.41	397.62	3.42	A_52_P384574	Stard4	StAR-related lipid transfer (START) domain containing 4	170459
1247	3.84e-05	0.000423	0.0079365	12731.6	2055.65	6.19	A_51_P407074	Tspan31	tetraspanin 31	67125
1248	3.84e-05	0.000423	0.0079365	5130.93	1469.12	3.49	A_51_P169693	Bst2	bone marrow stromal cell antigen 2	69550
1249	3.84e-05	0.000423	0.0079365	886.72	1849.82	0.48	A_55_P1965629	Hcfc1	host cell factor C1	15161
1250	3.84e-05	0.000423	0.0079365	12608.5	99116.2	0.13	A_52_P244193	Cd24a	CD24a antigen	12484
1251	3.84e-05	0.000423	0.0079365	6432.89	1028.26	6.26	A_55_P2133427	Vkorc1	vitamin K epoxide reductase complex, subunit 1	27973
1252	3.84e-05	0.000423	0.0079365	304.81	126.28	2.41	A_55_P2140118	Qpct	glutaminyl-peptide cyclotransferase (glutaminyl cyclase)	70536
1253	3.85e-05	0.000424	0.0079365	4066.71	9519.5	0.43	A_55_P2136340	NAP114224-1
1254	3.86e-05	0.000425	0.0079365	542.11	1237.75	0.44	A_55_P2023235	Fen1	flap structure specific endonuclease 1	14156	Base excision repair, DNA replication, Non-homologous end-joining
1255	3.86e-05	0.000425	0.0079365	437.11	64.7	6.76	A_52_P110812	Ggcx	gamma-glutamyl carboxylase	56316
1256	3.87e-05	0.000425	0.0079365	437.92	1102.25	0.4	A_52_P496260	Exosc8	exosome component 8	69639	RNA degradation
1257	3.88e-05	0.000426	0.0079365	44654.1	96139.8	0.46	A_55_P2135633	ENSMUST00000119199
1258	3.88e-05	0.000426	0.0079365	2536.12	437.57	5.8	A_51_P284577	Hyal2	hyaluronoglucosaminidase 2	15587	Glycosaminoglycan degradation, Metabolic pathways
1259	3.89e-05	0.000427	0.0079365	15271	146638	0.1	A_51_P447976	Fam46c	family with sequence similarity 46, member C	74645
1260	3.91e-05	0.000428	0.0079365	5069.68	1501.75	3.38	A_51_P365019	Gclc	glutamate-cysteine ligase, catalytic subunit	14629	Glutathione metabolism, Metabolic pathways
1261	3.92e-05	0.000429	0.0079365	1414.97	562.33	2.52	A_55_P2079713	Gramd1c	GRAM domain containing 1C	207798
1262	3.93e-05	0.000429	0.0079365	170.47	607.81	0.28	A_51_P226429	Rhobtb2	Rho-related BTB domain containing 2	246710	Ubiquitin mediated proteolysis
1263	3.93e-05	0.000429	0.0079365	91.8	240.79	0.38	A_51_P207412	Ankrd32	ankyrin repeat domain 32	105377
1264	3.93e-05	0.000429	0.0079365	2242.81	6163.94	0.36	A_51_P234025	Rbm5	RNA binding motif protein 5	83486
1265	3.94e-05	0.00043	0.0079365	32.35	98.72	0.33	A_55_P1993851	Gm3264	predicted gene 3264	100041306
1266	3.94e-05	0.00043	0.0079365	643.78	1508.93	0.43	A_55_P2010332	Ewsr1	Ewing sarcoma breakpoint region 1	14030
1267	3.95e-05	0.00043	0.0079365	373.74	800.19	0.47	A_66_P115061	Smc6	structural maintenance of chromosomes 6	67241
1268	3.95e-05	0.00043	0.0079365	27297.2	7749.48	3.52	A_51_P482711	Dhcr24			Metabolic pathways, Steroid biosynthesis
1269	3.96e-05	0.000431	0.0079365	3830.75	11395.3	0.34	A_52_P91235	Ccni	cyclin I	12453
1270	3.97e-05	0.000431	0.0079365	12565.4	2160.73	5.82	A_55_P2173702	Ebpl	emopamil binding protein-like	68177
1271	3.97e-05	0.000431	0.0079365	612.23	2200.24	0.28	A_55_P2337138	ENSMUST00000044113
1272	3.98e-05	0.000432	0.0079365	244.12	854.81	0.29	A_51_P261107	Ogt			Other types of O-glycan biosynthesis
1273	3.98e-05	0.000432	0.0079365	1766.21	390.99	4.52	A_55_P2095794	Evi5	ecotropic viral integration site 5	14020
1274	3.99e-05	0.000432	0.0079365	1373.01	237.73	5.78	A_55_P2098226	C1rl	complement component 1, r subcomponent-like	232371
1275	3.99e-05	0.000432	0.0079365	1515.33	90.16	16.81	A_51_P484054	F7	coagulation factor VII	14068	Extrinsic Prothrombin Activation Pathway, Complement and coagulation cascades
1276	4.01e-05	0.000434	0.0079365	265.3	649.68	0.41	A_55_P2012037	Lrrc8e	leucine rich repeat containing 8 family, member E	72267
1277	4.01e-05	0.000434	0.0079365	298.05	751.22	0.4	A_51_P296528	Cers4
1278	4.05e-05	0.000437	0.0079365	1093.78	65.57	16.68	A_51_P172054	Gas6	growth arrest specific 6	14456
1279	4.05e-05	0.000437	0.0079365	3488.31	7871.35	0.44	A_55_P2012331	ENSMUST00000120384
1280	4.06e-05	0.000438	0.0079365	3049.7	802.37	3.8	A_52_P394539	Tex2	testis expressed gene 2	21763
1281	4.08e-05	0.00044	0.0079365	5486.33	14117.9	0.39	A_55_P2121426	Gm29720
1282	4.09e-05	0.00044	0.0079365	103.28	334.47	0.31	A_51_P393958	Fbxo5	F-box protein 5	67141	Oocyte meiosis
1283	4.1e-05	0.000441	0.0079365	466.22	2481.67	0.19	A_55_P2116898	Gm10371	predicted gene 10371	100038654
1284	4.13e-05	0.000444	0.0079365	2328.68	5512.22	0.42	A_55_P2048813	ENSMUST00000185629
1285	4.14e-05	0.000445	0.0079365	818.02	1889.19	0.43	A_55_P1993820	Kdm1a	lysine (K)-specific demethylase 1A	99982
1286	4.17e-05	0.000447	0.0079365	1093.32	173.4	6.31	A_52_P135822	ENSMUST00000108375
1287	4.17e-05	0.000447	0.0079365	189.86	453.21	0.42	A_55_P2245422	AK138827
1288	4.17e-05	0.000447	0.0079365	13603.5	1470.93	9.25	A_55_P2051313	Gstk1	glutathione S-transferase kappa 1	76263	Drug metabolism - cytochrome P450, Glutathione metabolism, Metabolism of xenobiotics by cytochrome P450, Peroxisome
1289	4.18e-05	0.000447	0.0079365	2116.58	4656.19	0.45	A_55_P1968841	A_55_P1968841
1290	4.18e-05	0.000447	0.0079365	8883.83	1907.98	4.66	A_51_P278887	Hint2	histidine triad nucleotide binding protein 2	68917
1291	4.19e-05	0.000448	0.0079365	3868.18	734.57	5.27	A_55_P2018549	Gcsh	glycine cleavage system protein H (aminomethyl carrier)	68133
1292	4.2e-05	0.000449	0.0079365	111.22	298.81	0.37	A_66_P135534	5830428H23Rik	RIKEN cDNA 5830428H23 gene	78823
1293	4.21e-05	0.000449	0.0079365	479.68	1276.27	0.38	A_51_P455906	Pold4	polymerase (DNA-directed), delta 4	69745	Base excision repair, DNA replication, Homologous recombination, Metabolic pathways, Mismatch repair, Nucleotide excision repair, Purine metabolism, Pyrimidine metabolism
1294	4.21e-05	0.000449	0.0079365	2293.81	755.04	3.04	A_51_P178735	Hibch	3-hydroxyisobutyryl-Coenzyme A hydrolase	227095	beta-Alanine metabolism, Metabolic pathways, Propanoate metabolism, Valine, leucine and isoleucine degradation
1295	4.22e-05	0.00045	0.0079365	1486.68	5950.59	0.25	A_66_P113245	Mfng	MFNG O-fucosylpeptide 3-beta-N-acetylglucosaminyltransferase	17305	Notch signaling pathway, Other types of O-glycan biosynthesis
1296	4.25e-05	0.000453	0.0079365	159.67	360.76	0.44	A_55_P2033557	Lincpint
1297	4.26e-05	0.000453	0.0079365	2407.65	4780.09	0.5	A_55_P1963483	Vps16	vacuolar protein sorting 16 (yeast)	80743
1298	4.26e-05	0.000453	0.0079365	273.18	90.41	3.02	A_55_P1998374	Ppfibp1	PTPRF interacting protein, binding protein 1 (liprin beta 1)	67533
1299	4.26e-05	0.000453	0.0079365	36.25	101.17	0.36	A_52_P330984	Lin9	lin-9 homolog (C. elegans)	72568
1300	4.28e-05	0.000454	0.0079365	229.6	46.75	4.91	A_55_P1994132	ENSMUST00000110832
1301	4.28e-05	0.000454	0.0079365	3820.17	472.84	8.08	A_55_P2007088	Rnf128	ring finger protein 128	66889
1302	4.28e-05	0.000454	0.0079365	11572.2	25449.3	0.45	A_55_P2019190	ENSMUST00000170206
1303	4.29e-05	0.000454	0.0079365	3417	812.34	4.21	A_55_P1966420	Scrn2	secernin 2	217140
1304	4.29e-05	0.000454	0.0079365	995.79	2488.25	0.4	A_55_P2023488	A_55_P2023488
1305	4.29e-05	0.000454	0.0079365	4425.4	1499.18	2.95	A_55_P1991600	Aplp2	amyloid beta (A4) precursor-like protein 2	11804
1306	4.31e-05	0.000455	0.0079365	3466.46	7468.95	0.46	A_55_P2151952	Gm6570	predicted gene 6570	625281
1307	4.31e-05	0.000455	0.0079365	380.72	48.73	7.81	A_55_P2149122	Farp2	FERM, RhoGEF and pleckstrin domain protein 2	227377	Adherens junction
1308	4.33e-05	0.000456	0.0079365	577.57	214.3	2.7	A_55_P2046693	Slc25a5	solute carrier family 25 (mitochondrial carrier, adenine nucleotide translocator), member 5	11740	Calcium signaling pathway, Huntington's disease, Parkinson's disease
1309	4.33e-05	0.000456	0.0079365	235.97	560.37	0.42	A_52_P543824	Srsf6	serine/arginine-rich splicing factor 6	67996	Spliceosome
1310	4.33e-05	0.000456	0.0079365	12563.2	27806.6	0.45	A_55_P2133356	ENSMUST00000121621
1311	4.34e-05	0.000456	0.0079365	134.88	374.97	0.36	A_51_P348227	Stoml1	stomatin-like 1	69106
1312	4.34e-05	0.000456	0.0079365	683.81	221.49	3.09	A_55_P2082806	Trib1	tribbles homolog 1 (Drosophila)	211770
1313	4.34e-05	0.000456	0.0079365	481.39	170.61	2.82	A_55_P1954758	Prickle1	prickle homolog 1 (Drosophila)	106042	Wnt signaling pathway
1314	4.36e-05	0.000458	0.0079365	568.79	66.09	8.61	A_55_P2009752	Hlf
1315	4.37e-05	0.000459	0.0079365	756.27	1624.48	0.47	A_66_P102049	Zfp1	zinc finger protein 1	22640
1316	4.38e-05	0.000459	0.0079365	402.76	798.17	0.5	A_55_P1996751	NAP102295-1
1317	4.38e-05	0.000459	0.0079365	2466.79	579.62	4.26	A_52_P241484	Rcl1	RNA terminal phosphate cyclase-like 1	59028	Ribosome biogenesis in eukaryotes
1318	4.39e-05	0.00046	0.0079365	136.53	1225.57	0.11	A_51_P299062	Kel	Kell blood group	23925
1319	4.4e-05	0.00046	0.0079365	71.56	350.98	0.2	A_55_P2420983	6330575P09Rik	RIKEN cDNA 6330575P09 gene	76196
1320	4.4e-05	0.00046	0.0079365	1355.36	261.64	5.18	A_55_P2004867	Serpinb2	serine (or cysteine) peptidase inhibitor, clade B, member 2	18788	Fibrinolysis Pathway, Amoebiasis
1321	4.41e-05	0.000461	0.0079365	621.57	1368.38	0.45	A_55_P2008197	Esr2	estrogen receptor 2 (beta)	13983
1322	4.42e-05	0.000461	0.0079365	2358.92	1021.87	2.31	A_55_P2093418	Zmpste24
1323	4.42e-05	0.000461	0.0079365	31542.8	67240	0.47	A_55_P2169396	A_55_P2169396
1324	4.42e-05	0.000461	0.0079365	51651.3	113403	0.46	A_55_P2033666	LOC102642592
1325	4.43e-05	0.000462	0.0079365	49.9	178.07	0.28	A_52_P622850	Hes5	hairy and enhancer of split 5 (Drosophila)	15208	Notch signaling pathway
1326	4.45e-05	0.000463	0.0079365	264.17	577.59	0.46	A_55_P1973178	Haus5	HAUS augmin-like complex, subunit 5	71909
1327	4.45e-05	0.000463	0.0079365	8775.27	965.62	9.09	A_55_P2094896	Phyhd1	phytanoyl-CoA dioxygenase domain containing 1	227696
1328	4.48e-05	0.000465	0.0079365	698.94	1578.94	0.44	A_55_P2033958	Sltm	SAFB-like, transcription modulator	66660
1329	4.48e-05	0.000465	0.0079365	2512.85	283.98	8.85	A_52_P515094	Tmem176a	transmembrane protein 176A	66058
1330	4.48e-05	0.000465	0.0079365	242.56	34.64	7	A_52_P481686	Wtip	WT1-interacting protein	101543
1331	4.49e-05	0.000466	0.0079365	5548.71	2011.14	2.76	A_55_P2102126	Lamp2	lysosomal-associated membrane protein 2	16784	Lysosome, Phagosome
1332	4.5e-05	0.000466	0.0079365	316.77	878.4	0.36	A_51_P183630	Bcor	BCL6 interacting corepressor	71458
1333	4.52e-05	0.000468	0.0079365	624.24	2422.98	0.26	A_55_P1999958	AK139938
1334	4.53e-05	0.000469	0.0079365	222.61	37.2	5.98	A_55_P2079659	ENSMUST00000029836
1335	4.54e-05	0.000469	0.0079365	115.56	404.29	0.29	A_51_P437478	Zfp566	zinc finger protein 566	72556
1336	4.58e-05	0.000473	0.0079365	488.88	1032.19	0.47	A_55_P2085940	ENSMUST00000105336
1337	4.58e-05	0.000473	0.0079365	491.81	1883.49	0.26	A_55_P2040227	Ptchd4
1338	4.58e-05	0.000473	0.0079365	575	62.43	9.21	A_51_P228768	Slfn3	schlafen 3	20557
1339	4.61e-05	0.000475	0.0079365	15441.3	1377.21	11.21	A_51_P253547	Ctsl	cathepsin L	13039
1340	4.62e-05	0.000475	0.0079365	2288.71	6147.99	0.37	A_55_P2176212	A_55_P2176212
1341	4.62e-05	0.000475	0.0079365	1944.49	6373.88	0.31	A_55_P2000515	Peli1	pellino 1	67245
1342	4.63e-05	0.000475	0.0079365	21776.7	293.6	74.17	A_55_P1953169	Saa3	serum amyloid A 3	20210
1343	4.63e-05	0.000475	0.0079365	5304.31	27462.8	0.19	A_55_P2035504	Nt5c3			Metabolic pathways, Nicotinate and nicotinamide metabolism, Purine metabolism, Pyrimidine metabolism
1344	4.63e-05	0.000475	0.0079365	193.33	439.88	0.44	A_55_P2107045	Myl4	myosin, light polypeptide 4	17896
1345	4.63e-05	0.000475	0.0079365	2739.79	6615.19	0.41	A_55_P2017870	2810417H13Rik	RIKEN cDNA 2810417H13 gene	68026
1346	4.64e-05	0.000476	0.0079365	1999.98	987.9	2.02	A_55_P1955975	Afg3l2	AFG3(ATPase family gene 3)-like 2 (yeast)	69597
1347	4.65e-05	0.000476	0.0079365	1068.94	2371.27	0.45	A_51_P283754	Cpsf7	cleavage and polyadenylation specific factor 7	269061	mRNA surveillance pathway
1348	4.66e-05	0.000476	0.0079365	85098.5	33566.2	2.54	A_51_P223443	Cd81	CD81 antigen	12520	B cell receptor signaling pathway, Hepatitis C, Malaria
1349	4.66e-05	0.000476	0.0079365	353.35	146.44	2.41	A_51_P243134	Adcy6	adenylate cyclase 6	11512	Bile secretion, Chemokine signaling pathway, Dilated cardiomyopathy, Gap junction, Gastric acid secretion, GnRH signaling pathway, Melanogenesis, Oocyte meiosis, Pancreatic secretion, Progesterone-mediated oocyte maturation, Purine metabolism, Salivary secretion, Taste transduction, Vascular smooth muscle contraction, Vasopressin-regulated water reabsorption
1350	4.66e-05	0.000476	0.0079365	7552.67	54049.4	0.14	A_51_P285446	Lig1	ligase I, DNA, ATP-dependent	16881	Base excision repair, DNA replication, Mismatch repair, Nucleotide excision repair
1351	4.67e-05	0.000476	0.0079365	64.16	207.14	0.31	A_55_P1968068	Trp53	transformation related protein 53	22059	Apoptotic Signaling in Response to DNA Damage, ATM Signaling Pathway, BTG family proteins and cell cycle regulation, Cell Cycle: G1/S Check Point , Cell Cycle: G2/M Checkpoint, CTCF: First Multivalent Nuclear Factor, Double Stranded RNA Induced Gene Expression, Estrogen-responsive protein Efp controls cell cycle and breast tumors growth, Overview of telomerase protein component gene hTert Transcr…
1352	4.67e-05	0.000476	0.0079365	324.82	807.38	0.4	A_65_P01643	Chd2	chromodomain helicase DNA binding protein 2	244059
1353	4.67e-05	0.000476	0.0079365	658.67	268.99	2.45	A_55_P2063096	Txnrd3	thioredoxin reductase 3	232223	Pyrimidine metabolism, Selenocompound metabolism
1354	4.7e-05	0.000479	0.0079365	4996.1	18371.5	0.27	A_55_P1965448	ENSMUST00000120497
1355	4.7e-05	0.000479	0.0079365	359.56	39.44	9.12	A_55_P2128283	Nr2f2	nuclear receptor subfamily 2, group F, member 2	11819
1356	4.72e-05	0.000481	0.0079365	2111.88	157.86	13.38	A_55_P1994539	Cldn12	claudin 12	64945
1357	4.73e-05	0.000481	0.0079365	7319.83	28860	0.25	A_55_P2101739	ENSMUST00000183321
1358	4.73e-05	0.000481	0.0079365	4421.38	1111.19	3.98	A_51_P392928	Mthfd1			Metabolic pathways, One carbon pool by folate
1359	4.74e-05	0.000481	0.0079365	3369.26	358.39	9.4	A_55_P2107182	Gm6484	predicted gene 6484	624219
1360	4.74e-05	0.000481	0.0079365	7869.43	17318.7	0.45	A_55_P2000894	NAP113768-1
1361	4.74e-05	0.000481	0.0079365	6663.21	1370.9	4.86	A_51_P311990	P4hb	prolyl 4-hydroxylase, beta polypeptide	18453	Vitamin C in the Brain, Protein processing in endoplasmic reticulum
1362	4.75e-05	0.000481	0.0079365	14866.4	982.36	15.13	A_55_P2017418	Cfh	complement component factor h	12628	Complement and coagulation cascades, Staphylococcus aureus infection
1363	4.77e-05	0.000483	0.0079365	347.25	1075.94	0.32	A_55_P2200618	LOC552902	uncharacterized LOC552902	552902
1364	4.81e-05	0.000486	0.0079365	3933.7	13138.6	0.3	A_55_P1958295	ENSMUST00000164064
1365	4.81e-05	0.000486	0.0079365	13280.9	34202.4	0.39	A_55_P2076190	TC1653005
1366	4.82e-05	0.000487	0.0079365	312.87	757.22	0.41	A_55_P2073397	A_55_P2073397
1367	4.82e-05	0.000487	0.0079365	138.52	366.87	0.38	A_55_P2094616	ENSMUST00000113164
1368	4.83e-05	0.000487	0.0079365	3495.19	14254.6	0.25	A_55_P1954400	NAP113365-1
1369	4.83e-05	0.000487	0.0079365	212.46	42.34	5.02	A_52_P596755	Dnph1
1370	4.83e-05	0.000487	0.0079365	2281.39	4887.95	0.47	A_55_P2154684	Smarca4	SWI/SNF related, matrix associated, actin dependent regulator of chromatin, subfamily a, member 4	20586	Chromatin Remodeling by hSWI/SNF ATP-dependent Complexes, Control of Gene Expression by Vitamin D Receptor
1371	4.84e-05	0.000487	0.0079365	316.35	67.29	4.7	A_51_P362959	Fbxo36	F-box protein 36	66153
1372	4.85e-05	0.000487	0.0079365	8288.79	34253.8	0.24	A_55_P1952220	Pnpo	pyridoxine 5'-phosphate oxidase	103711	Metabolic pathways, Vitamin B6 metabolism
1373	4.85e-05	0.000487	0.0079365	839.31	208.57	4.02	A_55_P2033250	Fdft1	farnesyl diphosphate farnesyl transferase 1	14137	Metabolic pathways, Steroid biosynthesis
1374	4.85e-05	0.000487	0.0079365	523.13	1833.71	0.29	A_51_P356762	Mcm4	minichromosome maintenance deficient 4 homolog (S. cerevisiae)	17217	CDK Regulation of DNA Replication, Cell cycle, DNA replication
1375	4.85e-05	0.000487	0.0079365	15084.9	1988.22	7.59	A_55_P1959595	Fmo5	flavin containing monooxygenase 5	14263	Drug metabolism - cytochrome P450
1376	4.86e-05	0.000488	0.0079365	689.77	134.86	5.11	A_51_P163958	Spr	sepiapterin reductase	20751	Folate biosynthesis, Metabolic pathways
1377	4.87e-05	0.000488	0.0079365	45.5	211.29	0.22	A_55_P2003488	ENSMUST00000103265
1378	4.9e-05	0.000491	0.0079365	2865.13	8557.22	0.33	A_55_P1998631	Capg	capping protein (actin filament), gelsolin-like	12332
1379	4.91e-05	0.000492	0.0079365	73789.9	29656.3	2.49	A_55_P1993629	ENSMUST00000180973
1380	4.93e-05	0.000493	0.0079365	212.39	38.56	5.51	A_55_P2024555	Ppap2a	phosphatidic acid phosphatase type 2A	19012	Ether lipid metabolism, Fat digestion and absorption, Fc gamma R-mediated phagocytosis, Glycerolipid metabolism, Glycerophospholipid metabolism, Metabolic pathways, Sphingolipid metabolism
1381	4.93e-05	0.000493	0.0079365	4893.05	2349.22	2.08	A_66_P139493	C330006A16Rik
1382	4.95e-05	0.000493	0.0079365	2746.97	6178.61	0.44	A_52_P163795	Tubb5	tubulin, beta 5 class I	22154
1383	4.95e-05	0.000493	0.0079365	541.52	194.98	2.78	A_52_P681391	G0s2	G0/G1 switch gene 2	14373
1384	4.95e-05	0.000493	0.0079365	725.12	119.02	6.09	A_51_P194004	Glyctk	glycerate kinase	235582	Glycerolipid metabolism, Glycine, serine and threonine metabolism, Glyoxylate and dicarboxylate metabolism, Metabolic pathways
1385	4.95e-05	0.000493	0.0079365	1022.77	344.25	2.97	A_55_P1983968	Slc8b1
1386	4.96e-05	0.000494	0.0079365	1483.66	474.14	3.13	A_55_P2134148	Mzt2	mitotic spindle organizing protein 2	72083
1387	4.96e-05	0.000494	0.0079365	985.96	2182.44	0.45	A_51_P116616	Rbm14	RNA binding motif protein 14	56275
1388	4.98e-05	0.000495	0.0079365	374.06	117.75	3.18	A_51_P515623	Qpctl	glutaminyl-peptide cyclotransferase-like	67369
1389	4.99e-05	0.000496	0.0079365	243.85	570.88	0.43	A_55_P1998396	Eif2ak4	eukaryotic translation initiation factor 2 alpha kinase 4	27103	Regulation of eIF2, Hepatitis C, Protein processing in endoplasmic reticulum
1390	4.99e-05	0.000496	0.0079365	234.91	926.64	0.25	A_55_P2078433	Mcoln2	mucolipin 2	68279
1391	5.01e-05	0.000497	0.0079365	2100.35	585.75	3.59	A_52_P329917	Prrg2	proline-rich Gla (G-carboxyglutamic acid) polypeptide 2	65116
1392	5.03e-05	0.000498	0.0079365	2318.7	6100.2	0.38	A_55_P2076134	A_55_P2076134
1393	5.03e-05	0.000498	0.0079365	621.9	151.42	4.11	A_55_P2125972	Gorasp1	golgi reassembly stacking protein 1	74498
1394	5.04e-05	0.000499	0.0079365	672.59	3275.36	0.21	A_55_P2401403	C030046G05	uncharacterized protein C030046G05	327885
1395	5.05e-05	0.0005	0.0079365	113.45	328.08	0.35	A_52_P227445	Parp2	poly (ADP-ribose) polymerase family, member 2	11546	Base excision repair
1396	5.06e-05	0.0005	0.0079365	519.91	1162.5	0.45	A_55_P2002562	Sec11a	SEC11 homolog A (S. cerevisiae)	56529	Protein export
1397	5.08e-05	0.000502	0.0079365	28318.3	55604.5	0.51	A_55_P2033287	A_55_P2033287
1398	5.1e-05	0.000503	0.0079365	18041	38856.8	0.46	A_66_P128701	ENSMUST00000122360
1399	5.1e-05	0.000503	0.0079365	828.27	8288.85	0.1	A_52_P116006	Gda	guanine deaminase	14544	Metabolic pathways, Purine metabolism
1400	5.1e-05	0.000503	0.0079365	551.6	1778.23	0.31	A_51_P334685	Esyt1	extended synaptotagmin-like protein 1	23943
1401	5.1e-05	0.000503	0.0079365	287	729.39	0.39	A_51_P327021	Zbtb25	zinc finger and BTB domain containing 25	109929
1402	5.17e-05	0.000509	0.0079365	806.8	332.8	2.42	A_52_P366932	Gna11	guanine nucleotide binding protein, alpha 11	14672	Bioactive Peptide Induced Signaling Pathway, Amoebiasis, Calcium signaling pathway, Chagas disease (American trypanosomiasis), Gap junction, GnRH signaling pathway, Long-term depression, Vascular smooth muscle contraction
1403	5.18e-05	0.00051	0.0079365	1282.55	3334.09	0.38	A_55_P2127439	Kri1	KRI1 homolog (S. cerevisiae)	215194
1404	5.21e-05	0.000512	0.0079365	95.77	768.17	0.12	A_55_P2009116	F830002L21Rik	RIKEN cDNA F830002L21 gene	414125
1405	5.21e-05	0.000512	0.0079365	70.16	235.9	0.3	A_55_P2299116	Papolg	poly(A) polymerase gamma	216578	mRNA surveillance pathway
1406	5.22e-05	0.000512	0.0079365	3783.49	874.41	4.33	A_51_P156274	Ltbr	lymphotoxin B receptor	17000	Cytokine-cytokine receptor interaction, Intestinal immune network for IgA production
1407	5.23e-05	0.000512	0.0079365	61.68	217.68	0.28	A_55_P2356840	1600020E01Rik	RIKEN cDNA 1600020E01 gene	72012
1408	5.23e-05	0.000512	0.0079365	2425.45	121.5	19.96	A_55_P2024337	Tmem53	transmembrane protein 53	68777
1409	5.23e-05	0.000512	0.0079365	9765.09	22294	0.44	A_55_P1993390	ENSMUST00000118824
1410	5.24e-05	0.000513	0.0079365	10395.9	1300.68	7.99	A_51_P130666	Adk	adenosine kinase	11534	Metabolic pathways, Purine metabolism
1411	5.26e-05	0.000514	0.0079365	2400.88	113.32	21.19	A_55_P2011061	Tspan12	tetraspanin 12	269831
1412	5.26e-05	0.000514	0.0079365	86.23	279.82	0.31	A_51_P195573	Dnmt1	DNA methyltransferase (cytosine-5) 1	13433	Cysteine and methionine metabolism, Metabolic pathways
1413	5.27e-05	0.000515	0.0079365	1883.3	438.15	4.3	A_55_P2114953	Usp18	ubiquitin specific peptidase 18	24110
1414	5.28e-05	0.000515	0.0079365	1890.08	685.69	2.76	A_52_P370311	Plbd2	phospholipase B domain containing 2	71772
1415	5.29e-05	0.000516	0.0079365	769.24	137.93	5.58	A_55_P2113683	Raph1	Ras association (RalGDS/AF-6) and pleckstrin homology domains 1	77300
1416	5.31e-05	0.000517	0.0079365	3537.44	1231.23	2.87	A_55_P1957393	ENSMUST00000182707
1417	5.31e-05	0.000517	0.0079365	95.58	205.44	0.47	A_52_P161087	2610008E11Rik	RIKEN cDNA 2610008E11 gene	72128
1418	5.32e-05	0.000518	0.0079365	422.76	108.23	3.91	A_55_P2051414	Axl	AXL receptor tyrosine kinase	26362
1419	5.33e-05	0.000519	0.0079365	226.88	554.81	0.41	A_52_P20357	Aqr	aquarius	11834	Spliceosome
1420	5.35e-05	0.00052	0.0079365	10064.2	1794.18	5.61	A_55_P2032936	Cisd1	CDGSH iron sulfur domain 1	52637
1421	5.35e-05	0.00052	0.0079365	448.87	52.74	8.51	A_52_P300856	D130020L05Rik	RIKEN cDNA D130020L05 gene	319760
1422	5.36e-05	0.00052	0.0079365	898.11	2539.18	0.35	A_52_P161630	St6gal1	beta galactoside alpha 2,6 sialyltransferase 1	20440	Metabolic pathways, N-Glycan biosynthesis, Other types of O-glycan biosynthesis
1423	5.37e-05	0.00052	0.0079365	2680.87	760.84	3.52	A_55_P2167999	Ldlr	low density lipoprotein receptor	16835	FXR and LXR Regulation of Cholesterol Metabolism, SREBP control of lipid synthesis, Bile secretion, Endocytosis, Hepatitis C, Toxoplasmosis
1424	5.37e-05	0.00052	0.0079365	1384.54	7117.53	0.19	A_55_P2006008	Serpinb1a	serine (or cysteine) peptidase inhibitor, clade B, member 1a	66222
1425	5.37e-05	0.00052	0.0079365	1234.74	2523.21	0.49	A_52_P180408	Bcas2	breast carcinoma amplified sequence 2	68183	Spliceosome
1426	5.43e-05	0.000526	0.0079365	2044.11	259.74	7.87	A_55_P2047673	Srr	serine racemase	27364	Glycine, serine and threonine metabolism
1427	5.48e-05	0.000529	0.0079365	389.98	104.72	3.72	A_55_P2279957	5730414N17Rik	RIKEN cDNA 5730414N17 gene	70524
1428	5.48e-05	0.000529	0.0079365	6978.08	1356.63	5.14	A_51_P196590	Hadh	hydroxyacyl-Coenzyme A dehydrogenase	15107	Butanoate metabolism, Fatty acid elongation in mitochondria, Fatty acid metabolism, Lysine degradation, Metabolic pathways, Tryptophan metabolism, Valine, leucine and isoleucine degradation
1429	5.48e-05	0.000529	0.0079365	129.63	36.52	3.55	A_66_P105032	Gm13889	predicted gene 13889	620695
1430	5.49e-05	0.00053	0.0079365	24091.2	100901	0.24	A_51_P342716	Ppp1cb	protein phosphatase 1, catalytic subunit, beta isoform	19046	Focal adhesion, Insulin signaling pathway, Long-term potentiation, Oocyte meiosis, Regulation of actin cytoskeleton, Vascular smooth muscle contraction
1431	5.51e-05	0.000532	0.0079365	9341.98	42798.2	0.22	A_55_P2144126	A_55_P2144126
1432	5.52e-05	0.000532	0.0079365	3598.11	7468.73	0.48	A_51_P116487	Lsm4	LSM4 homolog, U6 small nuclear RNA associated (S. cerevisiae)	50783	RNA degradation, Spliceosome
1433	5.52e-05	0.000532	0.0079365	152.41	51.93	2.94	A_55_P1973829	LOC102641949
1434	5.53e-05	0.000532	0.0079365	235.16	991.11	0.24	A_55_P1974587	Vangl1	vang-like 1 (van gogh, Drosophila)	229658	Wnt signaling pathway
1435	5.55e-05	0.000534	0.0079365	968.08	4153.57	0.23	A_55_P2020080	AK134484
1436	5.57e-05	0.000535	0.0079365	502.93	104.29	4.82	A_52_P298002	Gch1	GTP cyclohydrolase 1	14528	Folate biosynthesis, Metabolic pathways
1437	5.57e-05	0.000535	0.0079365	208.91	41.49	5.04	A_51_P157976	Mmab	methylmalonic aciduria (cobalamin deficiency) type B homolog (human)	77697	Metabolic pathways, Porphyrin and chlorophyll metabolism
1438	5.59e-05	0.000536	0.0079365	51.24	172.39	0.3	A_51_P413147	Klk1b3	kallikrein 1-related peptidase b3	18050	Erk1/Erk2 Mapk Signaling pathway, Nerve growth factor pathway (NGF), Phosphorylation of MEK1 by cdk5/p35 down regulates the MAP kinase pathway, Trka Receptor Signaling Pathway
1439	5.59e-05	0.000536	0.0079365	1429.94	536.29	2.67	A_52_P556140	Vapb	vesicle-associated membrane protein, associated protein B and C	56491
1440	5.61e-05	0.000537	0.0079365	16847.2	1060.78	15.88	A_55_P2043367	Apol9a	apolipoprotein L 9a	223672
1441	5.61e-05	0.000537	0.0079365	28811.1	6616	4.35	A_51_P429682	Ebp	phenylalkylamine Ca2+ antagonist (emopamil) binding protein	13595	Metabolic pathways, Steroid biosynthesis
1442	5.62e-05	0.000538	0.0079365	42272.9	92334.2	0.46	A_55_P2146749	Rps13	ribosomal protein S13	68052	Ribosome
1443	5.62e-05	0.000538	0.0079365	75012.5	31973.8	2.35	A_51_P335900	Cox5a	cytochrome c oxidase, subunit Va	12858	Alzheimer's disease, Cardiac muscle contraction, Huntington's disease, Metabolic pathways, Oxidative phosphorylation, Parkinson's disease
1444	5.64e-05	0.000539	0.0079365	25869.7	53614.4	0.48	A_55_P1993026	NAP060474-1
1445	5.65e-05	0.000539	0.0079365	538.2	1295.85	0.42	A_51_P279232	Dennd2d	DENN/MADD domain containing 2D	72121
1446	5.65e-05	0.000539	0.0079365	301.68	128.54	2.35	A_55_P2128646	Gmnn	geminin	57441
1447	5.66e-05	0.000539	0.0079365	1895.98	507.01	3.74	A_51_P348183	Tmem141	transmembrane protein 141	51875
1448	5.66e-05	0.000539	0.0079365	77.39	234.48	0.33	A_52_P509744	Nup160	nucleoporin 160	59015	RNA transport
1449	5.66e-05	0.000539	0.0079365	642.88	1514.39	0.42	A_51_P110395	Setd2	SET domain containing 2	235626	Lysine degradation
1450	5.68e-05	0.000541	0.0079365	48.22	171.95	0.28	A_55_P2079732	Myo1h
1451	5.69e-05	0.000541	0.0079365	32.07	99.2	0.32	A_55_P2030282	Gm3383	predicted gene 3383	100041515
1452	5.69e-05	0.000541	0.0079365	46.02	169.44	0.27	A_55_P2082418	2610206C17Rik	RIKEN cDNA 2610206C17 gene	72495
1453	5.7e-05	0.000541	0.0079365	38935.5	84912.9	0.46	A_55_P2185461	Rpl9	ribosomal protein L9	20005	Ribosome
1454	5.7e-05	0.000541	0.0079365	980.79	146.09	6.71	A_55_P2040170	Pmp22	peripheral myelin protein 22	18858
1455	5.71e-05	0.000542	0.0079365	228.72	651.61	0.35	A_55_P1992592	Il5ra	interleukin 5 receptor, alpha	16192	IL 5 Signaling Pathway, Cytokine-cytokine receptor interaction, Hematopoietic cell lineage, Jak-STAT signaling pathway
1456	5.72e-05	0.000542	0.0079365	1044.95	177.91	5.87	A_55_P2067722	Camsap3	calmodulin regulated spectrin-associated protein family, member 3	69697
1457	5.73e-05	0.000543	0.0079365	847.25	2822.91	0.3	A_55_P2059090	Tagap	T cell activation Rho GTPase activating protein	72536
1458	5.73e-05	0.000543	0.0079365	151	516.22	0.29	A_55_P2023912	A_55_P2023912
1459	5.75e-05	0.000544	0.0079365	230.01	71.16	3.23	A_55_P2135860	Prss36	protease, serine, 36	77613
1460	5.76e-05	0.000545	0.0079365	7441.03	16420.2	0.45	A_55_P2047967	Bfar	bifunctional apoptosis regulator	67118
1461	5.77e-05	0.000545	0.0079365	182.92	57.05	3.21	A_51_P350666	Peli2	pellino 2	93834
1462	5.77e-05	0.000545	0.0079365	4541.28	662.55	6.85	A_55_P2120254	Avpi1	arginine vasopressin-induced 1	69534
1463	5.79e-05	0.000546	0.0079365	49195.8	4603.79	10.69	A_51_P276063	Phyh	phytanoyl-CoA hydroxylase	16922	Peroxisome
1464	5.79e-05	0.000546	0.0079365	655.47	2987.68	0.22	A_55_P1963364	Nxpe3
1465	5.81e-05	0.000547	0.0079365	4073.52	1544.35	2.64	A_52_P559808	Arhgef12	Rho guanine nucleotide exchange factor (GEF) 12	69632	Axon guidance, Regulation of actin cytoskeleton, Vascular smooth muscle contraction
1466	5.82e-05	0.000548	0.0079365	357.68	106.75	3.35	A_52_P481182	Stard5	StAR-related lipid transfer (START) domain containing 5	170460
1467	5.85e-05	0.000551	0.0079365	862.88	313.54	2.75	A_55_P2086143	Cyp39a1	cytochrome P450, family 39, subfamily a, polypeptide 1	56050	Primary bile acid biosynthesis
1468	5.86e-05	0.000551	0.0079365	729.5	1703.96	0.43	A_66_P130882	Eif3e	eukaryotic translation initiation factor 3, subunit E	16341	Hepatitis C, RNA transport
1469	5.86e-05	0.000551	0.0079365	266.88	665.1	0.4	A_55_P1955528	A_55_P1955528
1470	5.87e-05	0.000551	0.0079365	78.82	311.13	0.25	A_52_P616332	Atp10d	ATPase, class V, type 10D	231287
1471	5.89e-05	0.000552	0.0079365	843.89	3068.83	0.27	A_55_P2202539	BC028789	cDNA sequence BC028789	407802
1472	5.89e-05	0.000552	0.015873	125.71	30.99	4.06	A_52_P608322	Maff	v-maf musculoaponeurotic fibrosarcoma oncogene family, protein F (avian)	17133	Oxidative Stress Induced Gene Expression Via Nrf2
1473	5.9e-05	0.000552	0.0079365	670.83	2593.6	0.26	A_55_P2154914	Acap1	ArfGAP with coiled-coil, ankyrin repeat and PH domains 1	216859	Endocytosis
1474	5.9e-05	0.000552	0.0079365	1800.29	420.2	4.28	A_55_P2011712	ENSMUST00000155958
1475	5.9e-05	0.000552	0.0079365	49.94	176.45	0.28	A_51_P486810	Gpx2	glutathione peroxidase 2	14776	Arachidonic acid metabolism, Glutathione metabolism
1476	5.92e-05	0.000553	0.0079365	51.87	133.81	0.39	A_55_P1969982	Styx	serine/threonine/tyrosine interaction protein	56291
1477	5.92e-05	0.000553	0.0079365	852.13	249.04	3.42	A_55_P1958137	ENSMUST00000140790
1478	5.95e-05	0.000555	0.0079365	7826.23	1628.76	4.81	A_51_P418056	Sc5d
1479	5.95e-05	0.000555	0.0079365	395.47	2636.99	0.15	A_55_P2155136	Rtp2	receptor transporter protein 2	224055
1480	5.95e-05	0.000555	0.0079365	355.21	99.56	3.57	A_52_P660922	Dock1			Bacterial invasion of epithelial cells, Focal adhesion, Regulation of actin cytoskeleton, Shigellosis
1481	5.96e-05	0.000556	0.0079365	285.24	80.65	3.54	A_55_P2067563	A_55_P2067563
1482	5.97e-05	0.000556	0.0079365	382.3	147.17	2.6	A_55_P1955568	Extl2	exostoses (multiple)-like 2	58193	Glycosaminoglycan biosynthesis - heparan sulfate, Metabolic pathways
1483	5.98e-05	0.000557	0.0079365	2291.42	7117.55	0.32	A_55_P2185605	Cd48	CD48 antigen	12506	Natural killer cell mediated cytotoxicity
1484	6.01e-05	0.000558	0.0079365	998.34	390.46	2.56	A_52_P507305	Iah1	isoamyl acetate-hydrolyzing esterase 1 homolog (S. cerevisiae)	67732
1485	6.01e-05	0.000558	0.0079365	325.84	86.12	3.78	A_51_P357561	Fbxw9	F-box and WD-40 domain protein 9	68628
1486	6.01e-05	0.000558	0.0079365	8805.76	3858.98	2.28	A_52_P240542	Id2	inhibitor of DNA binding 2	15902	TGF-beta signaling pathway
1487	6.03e-05	0.000559	0.0079365	32.94	97.04	0.34	A_52_P575178	Cdon	cell adhesion molecule-related/down-regulated by oncogenes	57810
1488	6.03e-05	0.000559	0.0079365	3006.79	7836.93	0.38	A_55_P2029642	ENSMUST00000121488
1489	6.06e-05	0.000562	0.0079365	538.64	163.7	3.29	A_52_P574720	Oit3	oncoprotein induced transcript 3	18302
1490	6.07e-05	0.000562	0.0079365	2711.24	10415.3	0.26	A_55_P2057390	Smap1	stromal membrane-associated protein 1	98366	Endocytosis
1491	6.07e-05	0.000562	0.0079365	839.49	3179.32	0.26	A_51_P339822	Arhgap4	Rho GTPase activating protein 4	171207	Rho cell motility signaling pathway
1492	6.1e-05	0.000564	0.0079365	268.21	896.84	0.3	A_55_P2126870	ENSMUST00000107009
1493	6.1e-05	0.000564	0.0079365	4122.42	9636.97	0.43	A_55_P2156409	Rpl26	ribosomal protein L26	19941	Ribosome
1494	6.12e-05	0.000566	0.0079365	1953.74	4995.81	0.39	A_55_P2022724	Inafm2
1495	6.13e-05	0.000566	0.0079365	119.89	43.79	2.74	A_55_P2138177	Psd3	pleckstrin and Sec7 domain containing 3	234353	Endocytosis
1496	6.14e-05	0.000566	0.0079365	4925.38	1692.24	2.91	A_51_P319879	Acadm	acyl-Coenzyme A dehydrogenase, medium chain	11364	beta-Alanine metabolism, Fatty acid metabolism, Metabolic pathways, PPAR signaling pathway, Propanoate metabolism, Valine, leucine and isoleucine degradation
1497	6.14e-05	0.000566	0.0079365	1016.11	467.12	2.18	A_55_P2177386	Cradd	CASP2 and RIPK1 domain containing adaptor with death domain	12905	HIV-I Nef: negative effector of Fas and TNF, TNF/Stress Related Signaling, TNFR1 Signaling Pathway
1498	6.15e-05	0.000566	0.0079365	122.53	33.3	3.68	A_51_P100991	Gucy2c	guanylate cyclase 2c	14917	Purine metabolism
1499	6.15e-05	0.000566	0.0079365	412.65	969.49	0.43	A_55_P2293351	Slc2a4rg-ps	Slc2a4 regulator, pseudogene	329584
1500	6.16e-05	0.000567	0.0079365	2157.67	5205.72	0.41	A_55_P2116235	A_55_P2116235
1501	6.17e-05	0.000567	0.0079365	219.77	43.34	5.07	A_55_P1968878	Rhpn2	rhophilin, Rho GTPase binding protein 2	52428
1502	6.18e-05	0.000568	0.0079365	580.44	1871.91	0.31	A_55_P2078735	AI662270
1503	6.2e-05	0.000569	0.0079365	2464.22	190.55	12.93	A_52_P467232	Il1rap	interleukin 1 receptor accessory protein	16180	Signal transduction through IL1R, Apoptosis, Cytokine-cytokine receptor interaction
1504	6.2e-05	0.000569	0.0079365	47.43	143.53	0.33	A_66_P139675	ENSMUST00000193003
1505	6.2e-05	0.000569	0.0079365	13421.8	28096.6	0.48	A_55_P2045818	NAP058263-1
1506	6.22e-05	0.00057	0.0079365	6549.55	19472.7	0.34	A_55_P1997894	ENSMUST00000122341
1507	6.22e-05	0.00057	0.0079365	127.99	315.16	0.41	A_55_P2045476	Hmgxb4	HMG box domain containing 4	70823
1508	6.24e-05	0.000571	0.0079365	297.19	1917.99	0.15	A_55_P2004821	Olfr1417	olfactory receptor 1417	258938
1509	6.25e-05	0.000571	0.0079365	223.82	668.05	0.34	A_51_P261001	Mtf2	metal response element binding transcription factor 2	17765
1510	6.26e-05	0.000571	0.0079365	74.56	174.38	0.43	A_52_P32864	Prps2			Metabolic pathways, Pentose phosphate pathway, Purine metabolism
1511	6.27e-05	0.000571	0.0079365	617.3	123.85	4.98	A_55_P2070976	ENSMUST00000118343
1512	6.27e-05	0.000571	0.0079365	22008.7	5839.89	3.77	A_52_P463977	Tmem140	transmembrane protein 140	68487
1513	6.27e-05	0.000571	0.0079365	137.26	373.86	0.37	A_55_P2012498	Cdca7	cell division cycle associated 7	66953
1514	6.27e-05	0.000571	0.0079365	216.62	68	3.19	A_55_P2042560	Ormdl2	ORM1-like 2 (S. cerevisiae)	66844
1515	6.27e-05	0.000571	0.0079365	1783.94	632.35	2.82	A_55_P2175692	Reep3	receptor accessory protein 3	28193
1516	6.28e-05	0.000572	0.0079365	39.14	112.1	0.35	A_51_P410744	Dgke	diacylglycerol kinase, epsilon	56077	Glycerolipid metabolism, Glycerophospholipid metabolism, Metabolic pathways, Phosphatidylinositol signaling system
1517	6.29e-05	0.000572	0.0079365	2133.58	195.37	10.92	A_51_P227392	Rhou	ras homolog gene family, member U	69581
1518	6.31e-05	0.000574	0.0079365	2941.12	8273.08	0.36	A_55_P2072908	A_55_P2072908
1519	6.32e-05	0.000574	0.0079365	814.07	1915.19	0.43	A_55_P2066274	A_55_P2066274
1520	6.32e-05	0.000574	0.0079365	77287	19098.1	4.05	A_51_P470328	Sepp1	selenoprotein P, plasma, 1	20363
1521	6.33e-05	0.000575	0.0079365	503.07	1035.12	0.49	A_51_P208931	N4bp3	NEDD4 binding protein 3	212706
1522	6.36e-05	0.000576	0.0079365	1484.2	266.87	5.56	A_55_P1999790	Pkdcc	protein kinase domain containing, cytoplasmic	106522
1523	6.36e-05	0.000576	0.0079365	25.48	81.74	0.31	A_51_P142346	Fancm	Fanconi anemia, complementation group M	104806
1524	6.36e-05	0.000576	0.0079365	1618.86	5971.06	0.27	A_52_P114722	Ptpn6	protein tyrosine phosphatase, non-receptor type 6	15170	EPO Signaling Pathway, Growth Hormone Signaling Pathway, IL 3 signaling pathway, IL-2 Receptor Beta Chain in T cell Activation, Ras-Independent pathway in NK cell-mediated cytotoxicity, Adherens junction, B cell receptor signaling pathway, Jak-STAT signaling pathway, Leishmaniasis, Natural killer cell mediated cytotoxicity, T cell receptor signaling pathway
1525	6.37e-05	0.000577	0.0079365	135.48	332	0.41	A_55_P2141306	Synj2bp	synaptojanin 2 binding protein	24071
1526	6.38e-05	0.000577	0.0079365	1497.05	715.99	2.09	A_51_P464911	Msrb2	methionine sulfoxide reductase B2	76467
1527	6.41e-05	0.000579	0.0079365	11291.2	26204.8	0.43	A_55_P1960813	ENSMUST00000118301
1528	6.41e-05	0.000579	0.0079365	456.74	1141.81	0.4	A_52_P64364	Ikbkb	inhibitor of kappaB kinase beta	16150	Acetylation and Deacetylation of RelA in The Nucleus, AKT Signaling Pathway, CD40L Signaling Pathway, Influence of Ras and Rho proteins on G1 to S Transition, Keratinocyte Differentiation, MAPKinase Signaling Pathway, NFkB activation by Nontypeable Hemophilus influenzae, NF-kB Signaling Pathway, Signal transduction through IL1R, The 4-1BB-dependent immune response, TNF/Stress Related Signaling, T…
1529	6.43e-05	0.00058	0.0079365	202.54	74.51	2.72	A_51_P412225	Tbc1d16	TBC1 domain family, member 16	207592
1530	6.43e-05	0.00058	0.0079365	5682.11	11849.5	0.48	A_55_P2088360	ENSMUST00000142299
1531	6.44e-05	0.000581	0.0079365	1351.33	5039.28	0.27	A_51_P267314	Tbc1d10c	TBC1 domain family, member 10c	108995
1532	6.45e-05	0.000581	0.0079365	476.45	112.54	4.23	A_55_P2115467	Tmem63b	transmembrane protein 63b	224807
1533	6.46e-05	0.000581	0.0079365	2678.42	7024.55	0.38	A_55_P2136757	Tomm34	translocase of outer mitochondrial membrane 34	67145
1534	6.46e-05	0.000581	0.0079365	5338.36	14089	0.38	A_55_P2025837	NAP062373-1
1535	6.46e-05	0.000581	0.0079365	69108.4	17114.7	4.04	A_55_P2098801	A_55_P2098801
1536	6.47e-05	0.000581	0.0079365	154.25	376.56	0.41	A_51_P372895	Zfp433	RIKEN cDNA 1700123A16 gene	73610
1537	6.48e-05	0.000581	0.0079365	48909	101848	0.48	A_55_P2027640	ENSMUST00000173844
1538	6.48e-05	0.000581	0.0079365	867.52	3792.42	0.23	A_55_P1953788	Itk	IL2 inducible T cell kinase	16428	The Co-Stimulatory Signal During T-cell Activation, Chemokine signaling pathway, Leukocyte transendothelial migration, T cell receptor signaling pathway
1539	6.48e-05	0.000581	0.0079365	403.3	161.06	2.5	A_51_P345836	Prkra	protein kinase, interferon inducible double stranded RNA dependent activator	23992
1540	6.49e-05	0.000582	0.0079365	8743.93	965.74	9.05	A_51_P401987	Tmem37	transmembrane protein 37	170706
1541	6.5e-05	0.000582	0.0079365	13975.4	6790.78	2.06	A_55_P1992445	Vdac1	voltage-dependent anion channel 1	22333	Calcium signaling pathway, Huntington's disease, Parkinson's disease
1542	6.51e-05	0.000583	0.0079365	530.44	127.19	4.17	A_55_P2110290	Tmem254a
1543	6.52e-05	0.000583	0.0079365	141.98	39.45	3.6	A_51_P317191	Eepd1	endonuclease/exonuclease/phosphatase family domain containing 1	67484
1544	6.53e-05	0.000583	0.0079365	864.55	2315.48	0.37	A_55_P2012389	Sfxn3	sideroflexin 3	94280
1545	6.53e-05	0.000583	0.0079365	35164.5	14174.9	2.48	A_55_P2046703	Atp5g3	ATP synthase, H+ transporting, mitochondrial F0 complex, subunit C3 (subunit 9)	228033	Alzheimer's disease, Huntington's disease, Metabolic pathways, Oxidative phosphorylation, Parkinson's disease
1546	6.53e-05	0.000583	0.0079365	5769.6	13498.7	0.43	A_55_P2028821	Hnrnpf	heterogeneous nuclear ribonucleoprotein F	98758
1547	6.55e-05	0.000585	0.0079365	796.51	396.84	2.01	A_55_P2106763	Pxdc1
1548	6.57e-05	0.000586	0.0079365	521.06	199.43	2.61	A_55_P2180425	Uqcc1
1549	6.57e-05	0.000586	0.0079365	231.57	632.51	0.37	A_55_P2095251	Ell3
1550	6.6e-05	0.000588	0.0079365	507.46	1150.72	0.44	A_51_P349662	Taf5l	TAF5-like RNA polymerase II, p300/CBP-associated factor (PCAF)-associated factor	102162	Basal transcription factors
1551	6.61e-05	0.000588	0.0079365	38.41	104.7	0.37	A_55_P2020050	6720475J19Rik	RIKEN cDNA 6720475J19 gene	68157
1552	6.62e-05	0.000588	0.0079365	28.62	123.28	0.23	A_55_P2150734	ENSMUST00000103444
1553	6.62e-05	0.000588	0.0079365	474.76	95.04	5	A_51_P379373	Lactb2	lactamase, beta 2	212442
1554	6.63e-05	0.000589	0.0079365	2245.77	7806.48	0.29	A_51_P143190	Lyl1	lymphoblastomic leukemia 1	17095
1555	6.64e-05	0.000589	0.0079365	20705.2	41680.9	0.5	A_55_P2070838	Gm29690
1556	6.65e-05	0.00059	0.0079365	928.43	1963.14	0.47	A_66_P118696	Nup107	nucleoporin 107	103468	RNA transport
1557	6.68e-05	0.000592	0.0079365	1888.97	3833.24	0.49	A_51_P424256	ENSMUST00000147973
1558	6.69e-05	0.000592	0.0079365	1942.2	585.03	3.32	A_55_P2092760	Rhbdd3	rhomboid domain containing 3	279766
1559	6.69e-05	0.000592	0.0079365	889.09	3247.67	0.27	A_55_P1968628	AK048886
1560	6.73e-05	0.000596	0.0079365	7835.9	35424.7	0.22	A_55_P2009069	ENSMUST00000144826
1561	6.74e-05	0.000596	0.0079365	1005	104.65	9.6	A_52_P297642	Pdia5	protein disulfide isomerase associated 5	72599
1562	6.75e-05	0.000597	0.0079365	35020.5	3400.11	10.3	A_51_P174961	F10	coagulation factor X	14058	Extrinsic Prothrombin Activation Pathway, Intrinsic Prothrombin Activation Pathway, Complement and coagulation cascades
1563	6.78e-05	0.000599	0.0079365	4715.81	641.61	7.35	A_66_P125828	ENSMUST00000053717
1564	6.79e-05	0.000599	0.0079365	3811.13	211.07	18.06	A_55_P2017413	Gm4788	predicted gene 4788	214403
1565	6.79e-05	0.000599	0.0079365	275.26	81.25	3.39	A_52_P336958	9430020K01Rik	RIKEN cDNA 9430020K01 gene	240185
1566	6.8e-05	0.000599	0.0079365	12602.5	29672.5	0.42	A_55_P2171977	ENSMUST00000171632
1567	6.83e-05	0.000601	0.0079365	904.41	129.57	6.98	A_52_P479269	Sdc1	syndecan 1	20969	Cell adhesion molecules (CAMs), ECM-receptor interaction, Malaria
1568	6.84e-05	0.000601	0.0079365	64.58	198.71	0.33	A_52_P1078018	ENSMUST00000103266
1569	6.84e-05	0.000601	0.0079365	1769.28	99.48	17.79	A_55_P2009375	Cdk18	cyclin-dependent kinase 18	18557
1570	6.84e-05	0.000601	0.0079365	30.1	162.1	0.19	A_66_P104923	ENSMUST00000103548
1571	6.86e-05	0.000603	0.0079365	1264.67	384.2	3.29	A_55_P2324976	5033406O09Rik
1572	6.88e-05	0.000604	0.0079365	26391.6	54963.9	0.48	A_55_P2152976	A_55_P2152976
1573	6.89e-05	0.000605	0.0079365	1491.87	380.58	3.92	A_55_P2219059	Lmnb2	lamin B2	16907	Caspase Cascade in Apoptosis, FAS signaling pathway ( CD95 ), HIV-I Nef: negative effector of Fas and TNF, TNFR1 Signaling Pathway
1574	6.9e-05	0.000605	0.0079365	86.74	310.48	0.28	A_51_P211131	Traf3ip2	TRAF3 interacting protein 2	103213
1575	6.93e-05	0.000607	0.0079365	1915.12	651.58	2.94	A_51_P312121	Xdh	xanthine dehydrogenase	22436	Free Radical Induced Apoptosis, Caffeine metabolism, Drug metabolism - other enzymes, Metabolic pathways, Peroxisome, Purine metabolism
1576	6.93e-05	0.000607	0.0079365	600.66	1348.25	0.45	A_55_P2065149	Kdm2b	lysine (K)-specific demethylase 2B	30841
1577	6.93e-05	0.000607	0.0079365	479.27	1702.01	0.28	A_55_P1996998	Polr2a	polymerase (RNA) II (DNA directed) polypeptide A	20020	Huntington's disease, Metabolic pathways, Purine metabolism, Pyrimidine metabolism, RNA polymerase
1578	6.94e-05	0.000607	0.0079365	4908.62	10643.4	0.46	A_55_P2156401	ENSMUST00000094754
1579	6.96e-05	0.000608	0.0079365	1061.87	3214.63	0.33	A_52_P46419	Grk6	G protein-coupled receptor kinase 6	26385	Chemokine signaling pathway, Endocytosis
1580	6.96e-05	0.000608	0.0079365	43644.8	2519.6	17.32	A_51_P108226	Wfdc21
1581	6.98e-05	0.000609	0.0079365	18666	43882.6	0.43	A_55_P2158152	ENSMUST00000121828
1582	6.98e-05	0.000609	0.0079365	431.23	958.75	0.45	A_55_P2076001	Rbm12	RNA binding motif protein 12	75710
1583	7e-05	0.00061	0.0079365	1112.52	2894.73	0.38	A_55_P1952877	Snrpf	small nuclear ribonucleoprotein polypeptide F	69878	Spliceosome
1584	7e-05	0.00061	0.0079365	3819.7	9712.44	0.39	A_51_P286321	2310036O22Rik
1585	7e-05	0.00061	0.0079365	136.5	306.65	0.45	A_55_P2379480	AK136853
1586	7.01e-05	0.00061	0.0079365	434.76	1425.29	0.31	A_55_P1955078	Igflr1
1587	7.03e-05	0.000611	0.0079365	324.75	838.96	0.39	A_51_P384754	Ldb1	LIM domain binding 1	16825	Multi-step Regulation of Transcription by Pitx2
1588	7.03e-05	0.000611	0.0079365	133.45	344.7	0.39	A_52_P264229	Ing5	inhibitor of growth family, member 5	66262
1589	7.03e-05	0.000611	0.0079365	105605	40241.4	2.62	A_55_P2000107	Atox1	ATX1 (antioxidant protein 1) homolog 1 (yeast)	11927
1590	7.04e-05	0.000611	0.0079365	1750.78	550.52	3.18	A_52_P163928	Poldip2	polymerase (DNA-directed), delta interacting protein 2	67811
1591	7.05e-05	0.000612	0.0079365	272.4	1168.8	0.23	A_52_P112591	ENSMUST00000103740
1592	7.07e-05	0.000613	0.0079365	442.09	1101.7	0.4	A_55_P2111416	Rcc2	regulator of chromosome condensation 2	108911
1593	7.07e-05	0.000613	0.0079365	411.76	1289.02	0.32	A_55_P1981739	Donson	downstream neighbor of SON	60364
1594	7.08e-05	0.000613	0.0079365	1149.95	545.17	2.11	A_51_P453088	Coa6
1595	7.12e-05	0.000616	0.0079365	9721.82	21166	0.46	A_66_P127036	ENSMUST00000116034
1596	7.13e-05	0.000616	0.0079365	598.25	244.49	2.45	A_51_P405167	Maf	avian musculoaponeurotic fibrosarcoma (v-maf) AS42 oncogene homolog	17132	GATA3 participate in activating the Th2 cytokine genes expression
1597	7.13e-05	0.000616	0.0079365	833.57	1881.39	0.44	A_51_P379976	Arl4a	ADP-ribosylation factor-like 4A	11861
1598	7.13e-05	0.000616	0.0079365	16303.9	37245.4	0.44	A_55_P1985565	ENSMUST00000195228
1599	7.13e-05	0.000616	0.0079365	479.34	981.65	0.49	A_55_P1960708	Setd1a	SET domain containing 1A	233904	Lysine degradation
1600	7.14e-05	0.000616	0.0079365	1631.18	4803.59	0.34	A_51_P453111	Hexb	hexosaminidase B	15212	Amino sugar and nucleotide sugar metabolism, Glycosaminoglycan degradation, Glycosphingolipid biosynthesis - ganglio series, Glycosphingolipid biosynthesis - globo series, Lysosome, Metabolic pathways, Other glycan degradation
1601	7.15e-05	0.000617	0.0079365	454.09	978.52	0.46	A_55_P2161342	Pkib	protein kinase inhibitor beta, cAMP dependent, testis specific	18768
1602	7.2e-05	0.00062	0.0079365	13922	50181.3	0.28	A_55_P2066958	Sh3glb1	SH3-domain GRB2-like B1 (endophilin)	54673	CBL mediated ligand-induced downregulation of EGF receptors, Endocytosis
1603	7.21e-05	0.000621	0.0079365	22981.9	73541.6	0.31	A_55_P1979432	Prdx2	peroxiredoxin 2	21672
1604	7.21e-05	0.000621	0.0079365	2216.79	9065.07	0.24	A_55_P2118570	Cd37	CD37 antigen	12493	Hematopoietic cell lineage
1605	7.22e-05	0.000621	0.0079365	89.13	484.74	0.18	A_55_P2246344	5830407E08Rik	RIKEN cDNA 5830407E08 gene	76013
1606	7.23e-05	0.000621	0.0079365	31.73	194.49	0.16	A_66_P126662	4732414G09Rik
1607	7.24e-05	0.000622	0.0079365	234.59	479.57	0.49	A_55_P2430122	Ilf2	interleukin enhancer binding factor 2	67781
1608	7.25e-05	0.000622	0.0079365	3006.87	6528.42	0.46	A_55_P2174022	Brd4	bromodomain containing 4	57261
1609	7.26e-05	0.000623	0.0079365	796.68	1782.97	0.45	A_55_P2110887	NAP111648-1
1610	7.26e-05	0.000623	0.0079365	204.23	511.27	0.4	A_55_P2426549	ENSMUST00000193937
1611	7.27e-05	0.000623	0.0079365	2328.8	5167.26	0.45	A_55_P2144210	Snx5	sorting nexin 5	69178
1612	7.28e-05	0.000623	0.0079365	3155.71	335.19	9.41	A_51_P317941	Perp	PERP, TP53 apoptosis effector	64058	p53 signaling pathway
1613	7.29e-05	0.000623	0.0079365	6112	21805.2	0.28	A_55_P2129219	NAP113071-1
1614	7.29e-05	0.000623	0.0079365	559.16	187.19	2.99	A_51_P416689	Ext1	exostoses (multiple) 1	14042	Glycosaminoglycan biosynthesis - heparan sulfate, Metabolic pathways
1615	7.29e-05	0.000623	0.0079365	36.84	133.88	0.28	A_55_P2317341	TC1632043
1616	7.3e-05	0.000623	0.0079365	34.12	85.2	0.4	A_52_P525183	Acot2	acyl-CoA thioesterase 2	171210	Biosynthesis of unsaturated fatty acids
1617	7.3e-05	0.000623	0.0079365	334.32	73.85	4.53	A_55_P2004920	ENSMUST00000095070
1618	7.3e-05	0.000623	0.0079365	4766.23	16790.3	0.28	A_55_P2133840	Sipa1	signal-induced proliferation associated gene 1	20469	Leukocyte transendothelial migration
1619	7.31e-05	0.000623	0.0079365	6271.34	442.85	14.16	A_51_P102789	C1qc	complement component 1, q subcomponent, C chain	12262	Chagas disease (American trypanosomiasis), Complement and coagulation cascades, Prion diseases, Staphylococcus aureus infection, Systemic lupus erythematosus
1620	7.33e-05	0.000625	0.0079365	1060.72	401.72	2.64	A_55_P2427685	Agl	amylo-1,6-glucosidase, 4-alpha-glucanotransferase	77559	Metabolic pathways, Starch and sucrose metabolism
1621	7.36e-05	0.000626	0.0079365	3286.63	479.59	6.85	A_51_P338485	Aldh6a1	aldehyde dehydrogenase family 6, subfamily A1	104776	Inositol phosphate metabolism, Metabolic pathways, Propanoate metabolism, Valine, leucine and isoleucine degradation
1622	7.37e-05	0.000626	0.0079365	746.58	2890	0.26	A_51_P130079	Lrmp	lymphoid-restricted membrane protein	16970
1623	7.37e-05	0.000626	0.0079365	32426.3	66185	0.49	A_55_P2015299	NAP114480-1
1624	7.37e-05	0.000626	0.0079365	115.21	467.18	0.25	A_55_P2155620	Mef2c	myocyte enhancer factor 2C	17260	NFAT and Hypertrophy of the heart (Transcription in the broken heart), MAPK signaling pathway
1625	7.38e-05	0.000627	0.0079365	303.97	1380.16	0.22	A_55_P2095538	A_55_P2095538
1626	7.39e-05	0.000627	0.0079365	135.42	294.55	0.46	A_55_P2336943	Dph6
1627	7.41e-05	0.000628	0.0079365	192.7	74.47	2.59	A_51_P339540	Cdkn1c	cyclin-dependent kinase inhibitor 1C (P57)	12577	Cell cycle
1628	7.41e-05	0.000628	0.0079365	540.06	2840.97	0.19	A_51_P196695	Il7r	interleukin 7 receptor	16197	IL-7 Signal Transduction, Cytokine-cytokine receptor interaction, Hematopoietic cell lineage, Jak-STAT signaling pathway, Primary immunodeficiency
1629	7.46e-05	0.000631	0.0079365	801	1723.02	0.46	A_55_P2038928	NAP111797-1
1630	7.46e-05	0.000631	0.0079365	1103.6	375.72	2.94	A_55_P1970583	Ttc38	tetratricopeptide repeat domain 38	239570
1631	7.46e-05	0.000631	0.0079365	1906.36	9660.33	0.2	A_55_P2167645	Gm6936	predicted gene 6936	628951
1632	7.47e-05	0.000632	0.0079365	222.66	69.25	3.22	A_52_P212214	Pomt2	protein-O-mannosyltransferase 2	217734	Other types of O-glycan biosynthesis
1633	7.48e-05	0.000632	0.0079365	3648.4	1352.97	2.7	A_55_P2173837	Mpp6	membrane protein, palmitoylated 6 (MAGUK p55 subfamily member 6)	56524
1634	7.48e-05	0.000632	0.0079365	477.41	73.46	6.5	A_55_P2005859	Fn3k	fructosamine 3 kinase	63828
1635	7.5e-05	0.000633	0.0079365	328.36	94.55	3.47	A_55_P2088715	Deb1	differentially expressed in B16F10 1	26901
1636	7.53e-05	0.000635	0.0079365	467.68	178.71	2.62	A_51_P105408	Alg14	asparagine-linked glycosylation 14 homolog (yeast)	66789	Metabolic pathways, N-Glycan biosynthesis
1637	7.53e-05	0.000635	0.0079365	779.95	2758.39	0.28	A_51_P173735	Dock11	dedicator of cytokinesis 11	75974
1638	7.58e-05	0.000639	0.0079365	82.93	250.54	0.33	A_55_P2236818	A430103D13Rik	RIKEN cDNA A430103D13 gene	77775
1639	7.59e-05	0.000639	0.0079365	90.03	211.19	0.43	A_55_P2159949	Polr1e	polymerase (RNA) I polypeptide E	64424	Metabolic pathways, Purine metabolism, Pyrimidine metabolism, RNA polymerase
1640	7.6e-05	0.00064	0.0079365	1831.94	4663.9	0.39	A_55_P2168189	ENSMUST00000119137
1641	7.61e-05	0.00064	0.0079365	392.38	858.82	0.46	A_51_P492765	Wdr75	WD repeat domain 75	73674	Ribosome biogenesis in eukaryotes
1642	7.61e-05	0.00064	0.0079365	959.55	74.65	12.85	A_66_P112356	Agt	angiotensinogen (serpin peptidase inhibitor, clade A, member 8)	11606	Angiotensin II mediated activation of JNK Pathway via Pyk2 dependent signaling, Angiotensin-converting enzyme 2 regulates heart function, Bioactive Peptide Induced Signaling Pathway, NFAT and Hypertrophy of the heart (Transcription in the broken heart), Role of EGF Receptor Transactivation by GPCRs in Cardiac Hypertrophy, Renin-angiotensin system
1643	7.62e-05	0.00064	0.0079365	258.03	49.78	5.18	A_66_P132888	Dhfr	dihydrofolate reductase	13361	Cell Cycle: G1/S Check Point , Folate biosynthesis, Metabolic pathways, One carbon pool by folate
1644	7.63e-05	0.000641	0.0079365	573.88	99.49	5.77	A_55_P1964108	B230118H07Rik	RIKEN cDNA B230118H07 gene	68170
1645	7.7e-05	0.000645	0.0079365	138.29	478.74	0.29	A_55_P2193419	4731420N21	uncharacterized protein 4731420N21	328606
1646	7.7e-05	0.000645	0.0079365	320.56	1767.9	0.18	A_51_P463428	Pik3ip1	phosphoinositide-3-kinase interacting protein 1	216505
1647	7.7e-05	0.000645	0.0079365	633.63	79.32	7.99	A_55_P2038126	Tpmt	thiopurine methyltransferase	22017	Drug metabolism - other enzymes
1648	7.71e-05	0.000646	0.0079365	3238.37	8888.05	0.36	A_55_P2145557	A_55_P2145557
1649	7.72e-05	0.000646	0.0079365	754.94	193.1	3.91	A_55_P2007001	Ctnnbip1	catenin beta interacting protein 1	67087	Wnt signaling pathway
1650	7.72e-05	0.000646	0.0079365	321.19	675.92	0.48	A_55_P2002703	NAP093440-001
1651	7.72e-05	0.000646	0.0079365	255.16	633.38	0.4	A_52_P417654	Tcea1	transcription elongation factor A (SII) 1	21399
1652	7.73e-05	0.000646	0.0079365	29837.2	59663	0.5	A_55_P2052936	Gm6983	predicted gene 6983	629573
1653	7.75e-05	0.000647	0.0079365	249.01	71.71	3.47	A_51_P328089	Crb3	crumbs homolog 3 (Drosophila)	224912	Tight junction
1654	7.75e-05	0.000647	0.0079365	5189.63	1124.36	4.62	A_55_P2038737	Slc29a1	solute carrier family 29 (nucleoside transporters), member 1	63959
1655	7.76e-05	0.000647	0.0079365	149.94	492.33	0.3	A_55_P2014259	Zfp82	zinc finger protein 82	330502
1656	7.77e-05	0.000648	0.0079365	141.98	36.11	3.93	A_55_P2056493	ENSMUST00000153298
1657	7.79e-05	0.000649	0.0079365	2343.79	4792.79	0.49	A_55_P2001238	Luc7l3	LUC7-like 3 (S. cerevisiae)	67684
1658	7.79e-05	0.000649	0.0079365	1792.4	5488.15	0.33	A_52_P414420	Dcun1d1	DCN1, defective in cullin neddylation 1, domain containing 1 (S. cerevisiae)	114893
1659	7.83e-05	0.000651	0.0079365	84.64	238.31	0.36	A_55_P2425437	D030036P13Rik	RIKEN cDNA D030036P13 gene	320105
1660	7.83e-05	0.000651	0.0079365	353.67	125.44	2.82	A_52_P516034	Ptp4a1	protein tyrosine phosphatase 4a1	19243
1661	7.84e-05	0.000652	0.0079365	3339.35	16240.4	0.21	A_55_P2072035	Thy1	thymus cell antigen 1, theta	21838	T Cytotoxic Cell Surface Molecules, T Helper Cell Surface Molecules, Leukocyte transendothelial migration
1662	7.86e-05	0.000652	0.0079365	297.02	778.74	0.38	A_55_P2102002	Noc3l	nucleolar complex associated 3 homolog (S. cerevisiae)	57753
1663	7.86e-05	0.000652	0.0079365	1816.11	150.69	12.05	A_51_P181451	C1qa	complement component 1, q subcomponent, alpha polypeptide	12259	Classical Complement Pathway, Complement Pathway, Chagas disease (American trypanosomiasis), Complement and coagulation cascades, Prion diseases, Staphylococcus aureus infection, Systemic lupus erythematosus
1664	7.86e-05	0.000652	0.0079365	32912.4	1824.85	18.04	A_52_P592909	Dgat2	diacylglycerol O-acyltransferase 2	67800	Fat digestion and absorption, Glycerolipid metabolism, Metabolic pathways
1665	7.87e-05	0.000652	0.0079365	158.54	60.61	2.62	A_52_P337220	Mgat4b	mannoside acetylglucosaminyltransferase 4, isoenzyme B	103534	Metabolic pathways, N-Glycan biosynthesis
1666	7.87e-05	0.000652	0.0079365	51.89	154.25	0.34	A_55_P1981306	Hdgfrp3	hepatoma-derived growth factor, related protein 3	29877
1667	7.88e-05	0.000652	0.0079365	5077.1	977.07	5.2	A_55_P2048406	A_55_P2048406
1668	7.88e-05	0.000652	0.0079365	2952.21	115.74	25.51	A_51_P349888	Ang2	angiogenin, ribonuclease A family, member 2	11731
1669	7.9e-05	0.000653	0.0079365	1334.47	5320.96	0.25	A_51_P275496	Gm39749
1670	7.92e-05	0.000654	0.0079365	58011.4	2948.43	19.68	A_51_P346938	Lrg1	leucine-rich alpha-2-glycoprotein 1	76905
1671	7.92e-05	0.000654	0.0079365	7635.92	18368.3	0.42	A_66_P138780	Tceb2	transcription elongation factor B (SIII), polypeptide 2	67673	Pathways in cancer, Renal cell carcinoma, Ubiquitin mediated proteolysis
1672	7.94e-05	0.000656	0.0079365	931.77	3183.01	0.29	A_55_P2117630	Snrnp25	small nuclear ribonucleoprotein 25 (U11/U12)	78372
1673	7.95e-05	0.000656	0.0079365	3751.73	1404.3	2.67	A_51_P141535	Oat	ornithine aminotransferase	18242	Catabolic Pathways for Arginine , Histidine, Glutamate, Glutamine, and Proline, Arginine and proline metabolism, Metabolic pathways
1674	7.97e-05	0.000657	0.0079365	1574.71	700.01	2.25	A_55_P1997872	Apip	APAF1 interacting protein	56369	Cysteine and methionine metabolism, Metabolic pathways
1675	7.97e-05	0.000657	0.0079365	166.68	378.93	0.44	A_52_P610403	Sf1	splicing factor 1	22668
1676	7.98e-05	0.000657	0.0079365	107.58	220.95	0.49	A_55_P2108067	Dgcr8	DiGeorge syndrome critical region gene 8	94223
1677	7.98e-05	0.000657	0.0079365	1208.09	341.33	3.54	A_55_P2013414	Dmwd	dystrophia myotonica-containing WD repeat motif	13401
1678	7.99e-05	0.000657	0.0079365	927.66	91.8	10.11	A_51_P451588	Plekhb1	pleckstrin homology domain containing, family B (evectins) member 1	27276
1679	8e-05	0.000658	0.0079365	585.53	278.45	2.1	A_55_P2139937	Lrrc56	leucine rich repeat containing 56	70552
1680	8.02e-05	0.000659	0.0079365	74.49	298.94	0.25	A_52_P30312	Ccr9	chemokine (C-C motif) receptor 9	12769	Chemokine signaling pathway, Cytokine-cytokine receptor interaction, Intestinal immune network for IgA production
1681	8.02e-05	0.000659	0.0079365	67.82	204.24	0.33	A_51_P245090	Aqp3	aquaporin 3	11828	Vasopressin-regulated water reabsorption
1682	8.03e-05	0.000659	0.0079365	371.95	1793.32	0.21	A_51_P375146	Cd36	CD36 antigen	12491	TSP-1 Induced Apoptosis in Microvascular Endothelial Cell , Adipocytokine signaling pathway, ECM-receptor interaction, Fat digestion and absorption, Hematopoietic cell lineage, Malaria, Phagosome, PPAR signaling pathway
1683	8.04e-05	0.000659	0.0079365	1681.47	497.83	3.38	A_51_P320481	Mcee	methylmalonyl CoA epimerase	73724	Glyoxylate and dicarboxylate metabolism, Metabolic pathways, Propanoate metabolism, Valine, leucine and isoleucine degradation
1684	8.05e-05	0.00066	0.0079365	7469.62	15320.2	0.49	A_55_P1974114	ENSMUST00000119032
1685	8.05e-05	0.00066	0.0079365	68.05	147.95	0.46	A_55_P2062568	Caprin2	caprin family member 2	232560
1686	8.06e-05	0.00066	0.0079365	12415.8	54845	0.23	A_55_P2092085	Tmsb10	thymosin, beta 10	19240
1687	8.07e-05	0.00066	0.0079365	1262.66	3561.08	0.35	A_51_P497317	Tcp11l2	t-complex 11 (mouse) like 2	216198
1688	8.07e-05	0.00066	0.0079365	473.01	1033	0.46	A_52_P277854	Snrpb	small nuclear ribonucleoprotein B	20638	Spliceosome, Systemic lupus erythematosus
1689	8.11e-05	0.000662	0.0079365	2968.36	11410.3	0.26	A_51_P396752	Arl2bp
1690	8.11e-05	0.000662	0.0079365	70.72	216.91	0.33	A_51_P521052	Ly6k	lymphocyte antigen 6 complex, locus K	76486
1691	8.13e-05	0.000664	0.0079365	430.31	1446.95	0.3	A_55_P1962289	AK170517
1692	8.15e-05	0.000665	0.0079365	628.28	203.91	3.08	A_55_P2053374	Sorbs1	sorbin and SH3 domain containing 1	20411	Adherens junction, Insulin signaling pathway, PPAR signaling pathway
1693	8.15e-05	0.000665	0.0079365	655.46	1625.87	0.4	A_51_P513785	Ctcf	CCCTC-binding factor	13018	CTCF: First Multivalent Nuclear Factor
1694	8.16e-05	0.000665	0.0079365	71.79	202.1	0.36	A_52_P686091	Phf2	PHD finger protein 2	18676
1695	8.16e-05	0.000665	0.0079365	468.08	1304.41	0.36	A_55_P2140745	A_55_P2140745
1696	8.17e-05	0.000665	0.0079365	114.21	46.64	2.45	A_55_P2062627	Tmem238	transmembrane protein 238	664968
1697	8.17e-05	0.000665	0.0079365	979.7	2156.46	0.45	A_55_P2090345	ENSMUST00000191852
1698	8.18e-05	0.000665	0.0079365	58.85	296.01	0.2	A_52_P102248	Mex3b	mex3 homolog B (C. elegans)	108797
1699	8.2e-05	0.000665	0.0079365	1437.27	3188.76	0.45	A_55_P1982076	2210018M11Rik
1700	8.2e-05	0.000665	0.0079365	481.93	52.97	9.1	A_55_P2170405	ENSMUST00000131638
1701	8.2e-05	0.000665	0.0079365	1790.14	148.52	12.05	A_55_P2119969	Bdh2	3-hydroxybutyrate dehydrogenase, type 2	69772	Butanoate metabolism, Metabolic pathways, Synthesis and degradation of ketone bodies
1702	8.26e-05	0.00067	0.0079365	946.67	63.25	14.97	A_55_P1956048	H2-T3	histocompatibility 2, T region locus 3	15043
1703	8.27e-05	0.00067	0.0079365	1677.64	3642.93	0.46	A_55_P2040748	Scrib	scribbled homolog (Drosophila)	105782
1704	8.28e-05	0.000671	0.0079365	2769.97	6757.38	0.41	A_55_P2104790	ENSMUST00000119217
1705	8.29e-05	0.000671	0.0079365	2041.61	756.21	2.7	A_55_P1974019	Dapk1	death associated protein kinase 1	69635	Bladder cancer, Pathways in cancer
1706	8.3e-05	0.000672	0.0079365	2092.5	9390.51	0.22	A_55_P2125496	Gm10731	predicted gene 10731	100039043
1707	8.31e-05	0.000672	0.0079365	65.61	169.33	0.39	A_51_P483483	4632404H12Rik	RIKEN cDNA 4632404H12 gene	74034
1708	8.31e-05	0.000672	0.0079365	111.66	992.07	0.11	A_55_P2036693	Cd40	CD40 antigen	21939	Antigen Dependent B Cell Activation, B Lymphocyte Cell Surface Molecules, Bystander B Cell Activation, CD40L Signaling Pathway, Th1/Th2 Differentiation, Allograft rejection, Asthma, Autoimmune thyroid disease, Cell adhesion molecules (CAMs), Cytokine-cytokine receptor interaction, Intestinal immune network for IgA production, Malaria, Primary immunodeficiency, Systemic lupus erythematosus, Toll-l…
1709	8.32e-05	0.000672	0.0079365	26.27	100.72	0.26	A_55_P2062437	Begain	brain-enriched guanylate kinase-associated	380785
1710	8.34e-05	0.000673	0.0079365	2875.83	225.67	12.74	A_51_P251352	Slc25a13	solute carrier family 25 (mitochondrial carrier, adenine nucleotide translocator), member 13	50799
1711	8.34e-05	0.000673	0.0079365	251.56	753.29	0.33	A_55_P2066180	Hid1
1712	8.34e-05	0.000673	0.0079365	2625.3	12092.1	0.22	A_51_P465350	Ly86	lymphocyte antigen 86	17084
1713	8.37e-05	0.000675	0.0079365	875.44	138.17	6.34	A_52_P282741	Sdc3	syndecan 3	20970	Cell adhesion molecules (CAMs), ECM-receptor interaction, Malaria
1714	8.38e-05	0.000675	0.0079365	1403.12	5418.13	0.26	A_55_P2074085	Gimap8	GTPase, IMAP family member 8	243374
1715	8.38e-05	0.000675	0.0079365	129.03	451.29	0.29	A_55_P1984416	NAP111644-1
1716	8.4e-05	0.000676	0.0079365	733.71	314.43	2.33	A_51_P291682	Tmed4	transmembrane emp24 protein transport domain containing 4	103694
1717	8.42e-05	0.000677	0.0079365	4099.32	1561.84	2.62	A_55_P1991109	D10Jhu81e	DNA segment, Chr 10, Johns Hopkins University 81 expressed	28295
1718	8.42e-05	0.000677	0.0079365	529.08	164.69	3.21	A_55_P2178317	Gm9199	predicted gene 9199	668489
1719	8.43e-05	0.000677	0.0079365	1279.58	3654.77	0.35	A_55_P2092968	Traf3	TNF receptor-associated factor 3	22031	CD40L Signaling Pathway, TACI and BCMA stimulation of B cell immune responses., TNFR2 Signaling Pathway, Hepatitis C, Pathways in cancer, RIG-I-like receptor signaling pathway, Small cell lung cancer, Toll-like receptor signaling pathway
1720	8.43e-05	0.000677	0.0079365	966.21	1940.47	0.5	A_55_P1994275	Gar1	GAR1 ribonucleoprotein homolog (yeast)	68147	Ribosome biogenesis in eukaryotes
1721	8.44e-05	0.000677	0.0079365	581.21	1292.45	0.45	A_51_P519837	Cherp	calcium homeostasis endoplasmic reticulum protein	27967	Spliceosome
1722	8.45e-05	0.000677	0.0079365	3662.35	7878.92	0.46	A_51_P132718	2310010J17Rik	RIKEN cDNA 2310010J17 gene	78329
1723	8.46e-05	0.000678	0.0079365	336.04	824.24	0.41	A_51_P357433	Ap1g2	adaptor protein complex AP-1, gamma 2 subunit	11766
1724	8.49e-05	0.00068	0.0079365	4923.24	2148.71	2.29	A_51_P465232	Mcfd2	multiple coagulation factor deficiency 2	193813
1725	8.51e-05	0.000681	0.0079365	285.65	578.17	0.49	A_55_P1971474	Gm4425	predicted gene 4425	100043416
1726	8.52e-05	0.000681	0.0079365	974.75	357.19	2.73	A_55_P2148906	Cltb	clathrin, light polypeptide (Lcb)	74325	Bacterial invasion of epithelial cells, Endocytosis, Huntington's disease, Lysosome
1727	8.52e-05	0.000681	0.0079365	30.38	74.06	0.41	A_55_P2022354	Tmem209	transmembrane protein 209	72649
1728	8.53e-05	0.000681	0.0079365	527.34	67.11	7.86	A_55_P2051885	Bco2	beta-carotene oxygenase 2	170752
1729	8.54e-05	0.000681	0.0079365	652.78	222.63	2.93	A_55_P2354531	2610029K11Rik	RIKEN cDNA 2610029K11 gene	69250
1730	8.54e-05	0.000681	0.0079365	69.46	218.21	0.32	A_51_P445487	Mturn
1731	8.55e-05	0.000681	0.0079365	157.01	43.69	3.59	A_55_P1993984	Hemk1	HemK methyltransferase family member 1	69536	Histidine metabolism, Tyrosine metabolism
1732	8.55e-05	0.000681	0.0079365	1800.94	3931.35	0.46	A_52_P361551	Hspa14	heat shock protein 14	50497
1733	8.55e-05	0.000681	0.0079365	14912.5	6658.99	2.24	A_52_P59579	Tmbim6	transmembrane BAX inhibitor motif containing 6	110213
1734	8.58e-05	0.000683	0.0079365	1140.78	341.26	3.34	A_51_P320105	Smyd2	SET and MYND domain containing 2	226830
1735	8.6e-05	0.000684	0.0079365	33.65	145.58	0.23	A_52_P89477	Bcl9	B cell CLL/lymphoma 9	77578
1736	8.61e-05	0.000685	0.0079365	218.67	644.88	0.34	A_51_P104125	Fam76b	family with sequence similarity 76, member B	72826
1737	8.63e-05	0.000686	0.0079365	212.62	61.65	3.45	A_52_P99502	Scrn3	secernin 3	74616
1738	8.64e-05	0.000686	0.0079365	37.98	136.01	0.28	A_55_P2055834	AK090145
1739	8.67e-05	0.000688	0.0079365	544.26	1107.38	0.49	A_51_P123705	Dus3l	dihydrouridine synthase 3-like (S. cerevisiae)	224907
1740	8.68e-05	0.000689	0.0079365	3436.11	8207.28	0.42	A_55_P2041131	A_55_P2041131
1741	8.69e-05	0.000689	0.0079365	8983.94	67828	0.13	A_52_P670026	Rsad2	radical S-adenosyl methionine domain containing 2	58185
1742	8.69e-05	0.000689	0.0079365	4260.66	523.82	8.13	A_55_P2124016	Nipsnap1	4-nitrophenylphosphatase domain and non-neuronal SNAP25-like protein homolog 1 (C. elegans)	18082
1743	8.7e-05	0.000689	0.0079365	4770.84	1294.63	3.69	A_55_P2135039	Hyi	hydroxypyruvate isomerase homolog (E. coli)	68180	Glyoxylate and dicarboxylate metabolism, Metabolic pathways
1744	8.73e-05	0.000691	0.0079365	31458.9	11468.4	2.74	A_55_P2017804	Cox5b	cytochrome c oxidase, subunit Vb	12859	Alzheimer's disease, Cardiac muscle contraction, Huntington's disease, Metabolic pathways, Oxidative phosphorylation, Parkinson's disease
1745	8.73e-05	0.000691	0.0079365	6307.05	1080.56	5.84	A_51_P337918	Aldh4a1	aldehyde dehydrogenase 4 family, member A1	212647	Alanine, aspartate and glutamate metabolism, Arginine and proline metabolism, Metabolic pathways
1746	8.75e-05	0.000691	0.0079365	1284.91	556.85	2.31	A_55_P2183032	Zfp787	zinc finger protein 787	67109
1747	8.75e-05	0.000691	0.0079365	1173.02	431.71	2.72	A_55_P1956097	Cyb5d2	cytochrome b5 domain containing 2	192986
1748	8.76e-05	0.000692	0.0079365	81.44	301.98	0.27	A_55_P2022201	TC1766648
1749	8.78e-05	0.000693	0.0079365	431.12	67.06	6.43	A_52_P267824	Ces2g	carboxylesterase 2G	72361
1750	8.79e-05	0.000693	0.0079365	107.48	401.99	0.27	A_52_P84234	Map4k2	mitogen-activated protein kinase kinase kinase kinase 2	26412	MAPKinase Signaling Pathway, Role of MAL in Rho-Mediated Activation of SRF, TNF/Stress Related Signaling, MAPK signaling pathway
1751	8.8e-05	0.000694	0.0079365	892.97	149.31	5.98	A_51_P200561	4930506M07Rik	RIKEN cDNA 4930506M07 gene	71653
1752	8.82e-05	0.000695	0.0079365	69.34	228.07	0.3	A_66_P107129	3300005D01Rik	RIKEN cDNA 3300005D01 gene	78512
1753	8.82e-05	0.000695	0.0079365	11036	22584.7	0.49	A_55_P2065330	ENSMUST00000122320
1754	8.83e-05	0.000695	0.0079365	1130.91	270.45	4.18	A_51_P221144	Vwa8
1755	8.87e-05	0.000698	0.0079365	234.61	57.19	4.1	A_52_P470316	Laptm4b	lysosomal-associated protein transmembrane 4B	114128	Lysosome
1756	8.88e-05	0.000698	0.0079365	18590.4	1119.67	16.6	A_55_P2008599	Pcx	pyruvate carboxylase	18563	Shuttle for transfer of acetyl groups from mitochondria to the cytosol
1757	8.9e-05	0.000699	0.0079365	524.53	183.19	2.86	A_51_P344008	Slc25a20	solute carrier family 25 (mitochondrial carnitine/acylcarnitine translocase), member 20	57279	Mitochondrial Carnitine Palmitoyltransferase (CPT) System
1758	8.9e-05	0.000699	0.0079365	194.09	57.21	3.39	A_51_P173107	1810046K07Rik	RIKEN cDNA 1810046K07 gene	69809
1759	8.91e-05	0.000699	0.0079365	253.89	939.71	0.27	A_55_P2110086	ENSMUST00000110898
1760	8.91e-05	0.000699	0.0079365	345.75	966.31	0.36	A_52_P168575	Fam169b	family with sequence similarity 169, member B	434197
1761	8.92e-05	0.000699	0.0079365	594.22	219.35	2.71	A_55_P2060349	Lzts2	leucine zipper, putative tumor suppressor 2	226154
1762	8.93e-05	0.0007	0.0079365	2475.92	857.28	2.89	A_55_P2106666	Adcy9	adenylate cyclase 9	11515	Bile secretion, Calcium signaling pathway, Chemokine signaling pathway, Dilated cardiomyopathy, Gap junction, Gastric acid secretion, GnRH signaling pathway, Melanogenesis, Oocyte meiosis, Pancreatic secretion, Progesterone-mediated oocyte maturation, Purine metabolism, Salivary secretion, Vascular smooth muscle contraction, Vasopressin-regulated water reabsorption, Vibrio cholerae infection
1763	8.94e-05	0.0007	0.0079365	6709.01	22453.2	0.3	A_55_P1955015	Myo1g	myosin IG	246177
1764	8.95e-05	0.0007	0.0079365	1252.17	401.67	3.12	A_55_P2032760	Ctif	CBP80/20-dependent translation initiation factor	269037
1765	8.98e-05	0.000702	0.0079365	75.07	269.91	0.28	A_55_P1989976	Ly9	lymphocyte antigen 9	17085
1766	8.99e-05	0.000703	0.0079365	24855.7	52980.8	0.47	A_55_P2015989	Rpl22	ribosomal protein L22	19934	Ribosome
1767	9e-05	0.000703	0.0079365	2545.72	477.19	5.33	A_55_P2101570	ENSMUST00000103112
1768	9.02e-05	0.000704	0.0079365	65.35	249.28	0.26	A_55_P1970002	Sh3kbp1	SH3-domain kinase binding protein 1	58194	CBL mediated ligand-induced downregulation of EGF receptors, Endocytosis
1769	9.02e-05	0.000704	0.0079365	305.27	1149.38	0.27	A_55_P2009111	TC1682066
1770	9.07e-05	0.000707	0.0079365	1174.4	2635.07	0.45	A_55_P2029842	Hnrnpa1	heterogeneous nuclear ribonucleoprotein A1	15382	Spliceosome
1771	9.11e-05	0.000709	0.0079365	470.48	181.61	2.59	A_55_P2132507	Bcl2l2	BCL2-like 2	12050
1772	9.11e-05	0.000709	0.0079365	29113.6	61013.4	0.48	A_55_P1972097	ENSMUST00000181937
1773	9.11e-05	0.000709	0.0079365	1221.46	289.66	4.22	A_55_P2055442	Pafah2	platelet-activating factor acetylhydrolase 2	100163	Ether lipid metabolism, Metabolic pathways
1774	9.12e-05	0.00071	0.0079365	184.43	490.18	0.38	A_52_P664617	Zfp472	zinc finger protein 472	224691
1775	9.17e-05	0.000713	0.0079365	1584.05	399.67	3.96	A_55_P1964213	Tprkb	Tp53rk binding protein	69786
1776	9.2e-05	0.000715	0.0079365	2015.9	833.77	2.42	A_55_P1988273	Rnf103	ring finger protein 103	22644
1777	9.24e-05	0.000718	0.0079365	254.31	75.37	3.37	A_52_P306351	Asph	aspartate-beta-hydroxylase	65973
1778	9.25e-05	0.000718	0.0079365	21619.8	612.1	35.32	A_51_P262701	Cpb2	carboxypeptidase B2 (plasma)	56373	Complement and coagulation cascades, Pancreatic secretion, Protein digestion and absorption
1779	9.25e-05	0.000718	0.0079365	2678.2	518.38	5.17	A_55_P1996504	Abcg2	ATP-binding cassette, sub-family G (WHITE), member 2	26357	ABC transporters, Bile secretion
1780	9.26e-05	0.000718	0.0079365	24922.6	8178.76	3.05	A_55_P2130373	Dcaf11	DDB1 and CUL4 associated factor 11	28199
1781	9.28e-05	0.000719	0.0079365	3791.52	7803.33	0.49	A_51_P500344	Mat2a	methionine adenosyltransferase II, alpha	232087	Cysteine and methionine metabolism, Metabolic pathways
1782	9.33e-05	0.000723	0.0079365	9299.61	37545	0.25	A_52_P370443	Riok3	RIO kinase 3 (yeast)	66878
1783	9.36e-05	0.000724	0.0079365	3238.91	609.17	5.32	A_51_P163106	Bdh1	3-hydroxybutyrate dehydrogenase, type 1	71911	Butanoate metabolism, Metabolic pathways, Synthesis and degradation of ketone bodies
1784	9.36e-05	0.000724	0.0079365	10101.9	1248.29	8.09	A_66_P115996	Ccbl1	cysteine conjugate-beta lyase 1	70266	Metabolic pathways, Selenocompound metabolism, Tryptophan metabolism
1785	9.38e-05	0.000725	0.0079365	1213.54	4360.99	0.28	A_51_P221337	Ranbp10	RAN binding protein 10	74334
1786	9.4e-05	0.000727	0.0079365	2694.02	856.37	3.15	A_51_P286946	Lhpp	phospholysine phosphohistidine inorganic pyrophosphate phosphatase	76429	Oxidative phosphorylation
1787	9.41e-05	0.000727	0.0079365	443.14	1206.74	0.37	A_51_P115085	Nup153	nucleoporin 153	218210	RNA transport
1788	9.42e-05	0.000727	0.0079365	2067.8	7709.91	0.27	A_66_P109562	ENSMUST00000121719
1789	9.43e-05	0.000728	0.0079365	13655.8	3437.23	3.97	A_66_P136099	Coasy	Coenzyme A synthase	71743	Metabolic pathways, Pantothenate and CoA biosynthesis
1790	9.44e-05	0.000728	0.0079365	137.05	390.35	0.35	A_55_P2408588	Arntl	aryl hydrocarbon receptor nuclear translocator-like	11865	Circadian Rhythms, Circadian rhythm - mammal
1791	9.47e-05	0.00073	0.0079365	105.29	394.54	0.27	A_55_P2017826	Myb	myeloblastosis oncogene	17863
1792	9.47e-05	0.00073	0.0079365	69.75	192.91	0.36	A_55_P2043662	Zfp607	zinc finger proten 607	545938
1793	9.51e-05	0.000732	0.0079365	379.8	55.81	6.8	A_51_P240986	Plekhg6	pleckstrin homology domain containing, family G (with RhoGef domain) member 6	213522
1794	9.55e-05	0.000735	0.0079365	1088.77	279.84	3.89	A_55_P1998656	Entpd5	ectonucleoside triphosphate diphosphohydrolase 5	12499	Purine metabolism, Pyrimidine metabolism
1795	9.56e-05	0.000735	0.0079365	27681.6	10489.9	2.64	A_55_P2076580	Acaa1a	acetyl-Coenzyme A acyltransferase 1A	113868
1796	9.57e-05	0.000735	0.0079365	1329.01	2672.32	0.5	A_55_P2033510	Ppm1m	protein phosphatase 1M	67905
1797	9.58e-05	0.000735	0.0079365	167.16	512.01	0.33	A_55_P2130725	Rhox8	reproductive homeobox 8	434768
1798	9.59e-05	0.000735	0.0079365	10519.2	22006.9	0.48	A_55_P2015632	Gm5766	predicted gene 5766	436332
1799	9.59e-05	0.000735	0.0079365	222.64	606.99	0.37	A_51_P271665	Rev3l	REV3-like, catalytic subunit of DNA polymerase zeta RAD54 like (S. cerevisiae)	19714	Metabolic pathways
1800	9.59e-05	0.000735	0.0079365	32029.2	3202.25	10	A_51_P414706	Ddt	D-dopachrome tautomerase	13202
1801	9.62e-05	0.000737	0.0079365	289.25	128.6	2.25	A_55_P1960641	Trpt1	tRNA phosphotransferase 1	107328
1802	9.62e-05	0.000737	0.0079365	1870.29	746.3	2.51	A_55_P2084706	Acaca	acetyl-Coenzyme A carboxylase alpha	107476	Fatty acid biosynthesis, Insulin signaling pathway, Metabolic pathways, Propanoate metabolism, Pyruvate metabolism
1803	9.64e-05	0.000738	0.0079365	774.35	1570.7	0.49	A_55_P2154880	ENSMUST00000117907
1804	9.65e-05	0.000738	0.0079365	691.7	276.35	2.5	A_55_P2052831	0610009B22Rik	RIKEN cDNA 0610009B22 gene	66050
1805	9.66e-05	0.000739	0.0079365	20569.9	4187.3	4.91	A_55_P2008651	Qdpr			Folate biosynthesis, Metabolic pathways
1806	9.67e-05	0.000739	0.0079365	1669.27	108.87	15.33	A_51_P296036	Nrbp2	nuclear receptor binding protein 2	223649
1807	9.68e-05	0.00074	0.0079365	3221.48	922.32	3.49	A_51_P172532	Nit1	nitrilase 1	27045
1808	9.7e-05	0.000741	0.0079365	71.2	230.11	0.31	A_55_P2156464	Nt5c3b
1809	9.72e-05	0.000742	0.0079365	219.66	545.46	0.4	A_65_P07827	Gm2701	predicted gene 2701	100040305
1810	9.73e-05	0.000742	0.0079365	8134.25	18123.7	0.45	A_55_P2092983	ENSMUST00000120159
1811	9.73e-05	0.000742	0.0079365	66370.9	3758.79	17.66	A_52_P549827	Mgst1	microsomal glutathione S-transferase 1	56615	Drug metabolism - cytochrome P450, Glutathione metabolism, Metabolism of xenobiotics by cytochrome P450
1812	9.74e-05	0.000742	0.0079365	145.59	309.68	0.47	A_51_P384609	Ddx10	DEAD (Asp-Glu-Ala-Asp) box polypeptide 10	77591
1813	9.76e-05	0.000743	0.0079365	313.26	747.53	0.42	A_55_P2063626	Matk	megakaryocyte-associated tyrosine kinase	17179
1814	9.79e-05	0.000745	0.0079365	430.73	886.84	0.49	A_55_P2068429	9030624G23Rik	RIKEN cDNA 9030624G23 gene	66808
1815	9.82e-05	0.000747	0.0079365	87963.4	186370	0.47	A_55_P2175381	A_55_P2175381
1816	9.83e-05	0.000747	0.0079365	565.02	2073.52	0.27	A_51_P226269	Rgcc
1817	9.85e-05	0.000748	0.0079365	96.97	335.1	0.29	A_52_P512553	Atg16l2	autophagy related 16 like 2 (S. cerevisiae)	73683
[truncated: 1,760 more rows]

## Sheet: X4d7
Description of the problem:
Number of classes: 2
[truncated: 1,598 more rows]

## Sheet: N025d1
Description of the problem:
[truncated: 60 more rows]

[truncated: 3 more sheets: N025d7, N1d1, N1d7]
