# Supplementary material for: Comparison of gene expression response to neutron and x-ray irradiation using mouse blood
Source: BMC Genomics. 2017 Jan 3;18:2. doi: 10.1186/s12864-016-3436-1 (PMC5210311; doi:10.1186/s12864-016-3436-1)
Supplement: Additional file 2: — Excel file with complete output of gene ontology (GO) analyses summarized by dose. Results are in separate tabs for x-ray and neutron exposures. (XLSX 37 kb) [file 12864_2016_3436_MOESM2_ESM.xlsx]

## Sheet: Neutron
Neutron: ordered pathways
Biological Process	N1d1_UP	N1d1_DOWN	N1d7_UP	N1d7_DOWN
GO:0006955~immune response	0.0410746	9.99019e-06	-	3.57105e-06
GO:0002495~antigen processing and presentation of peptide antigen via MHC class II	-	4.52847e-05	-	0.0171758
GO:0019886~antigen processing and presentation of exogenous peptide antigen via MHC class II	-	4.52847e-05	-	0.0171758
GO:0002504~antigen processing and presentation of peptide or polysaccharide antigen via MHC class II	-	7.36092e-07	-	0.00493093
GO:0002478~antigen processing and presentation of exogenous peptide antigen	-	4.97806e-05	-	0.000552916
GO:0019884~antigen processing and presentation of exogenous antigen	-	0.000214244	-	0.000110962
GO:0002684~positive regulation of immune system process	-	8.93204e-06	-	3.57547e-11
GO:0048002~antigen processing and presentation of peptide antigen	-	0.00105483	-	0.00037278
GO:0019882~antigen processing and presentation	-	0.00822223	-	0.0323218
GO:0001775~cell activation	-	6.9984e-11	-	4.82132e-14
GO:0046649~lymphocyte activation	-	4.95652e-10	-	1.20348e-13
GO:0016064~immunoglobulin mediated immune response	-	0.00279073	-	-
GO:0019724~B cell mediated immunity	-	0.00336842	-	-
GO:0045321~leukocyte activation	-	1.94583e-10	-	1.97738e-15
GO:0050778~positive regulation of immune response	-	0.00354082	-	1.17109e-05
GO:0002449~lymphocyte mediated immunity	-	0.00286139	-	-
GO:0042113~B cell activation	-	8.69047e-06	-	1.4557e-06
GO:0002460~adaptive immune response based on somatic recombination of immune receptors built from immunoglobulin superfamily domains	-	0.00623188	-	0.0183885
GO:0002250~adaptive immune response	-	0.00623188	-	0.0183885
GO:0002520~immune system development	-	7.64069e-09	-	3.64315e-11
GO:0002521~leukocyte differentiation	-	4.50661e-08	-	4.81171e-13
GO:0048534~hemopoietic or lymphoid organ development	-	7.51771e-08	-	6.11388e-11
GO:0030098~lymphocyte differentiation	-	8.57146e-08	-	2.24012e-11
GO:0030097~hemopoiesis	-	2.28169e-07	-	2.57907e-11
GO:0051249~regulation of lymphocyte activation	-	1.60055e-05	-	3.89128e-09
GO:0002694~regulation of leukocyte activation	-	4.21521e-05	-	1.59333e-08
GO:0050865~regulation of cell activation	-	4.78246e-05	-	2.6568e-08
GO:0042110~T cell activation	-	4.78773e-05	-	1.96548e-08
GO:0051251~positive regulation of lymphocyte activation	-	6.66458e-05	-	2.61131e-08
GO:0002696~positive regulation of leukocyte activation	-	0.000126677	-	2.02484e-08
GO:0030217~T cell differentiation	-	0.000146621	-	1.30231e-08
GO:0050867~positive regulation of cell activation	-	0.000153412	-	4.45811e-08
GO:0050870~positive regulation of T cell activation	-	0.000172694	-	2.38653e-07
GO:0050863~regulation of T cell activation	-	0.000309612	-	2.33747e-07
GO:0002252~immune effector process	-	0.000456669	-	0.00141832
GO:0002768~immune response-regulating cell surface receptor signaling pathway	-	0.000873915	-	4.18344e-07
GO:0002377~immunoglobulin production	-	0.00284977	-	0.00172391
GO:0002764~immune response-regulating signal transduction	-	0.00307208	-	5.7896e-07
GO:0002562~somatic diversification of immune receptors via germline recombination within a single locus	-	0.00342177	-	-
GO:0002440~production of molecular mediator of immune response	-	0.00382081	-	0.0044313
GO:0002200~somatic diversification of immune receptors	-	0.00535891	-	-
GO:0050851~antigen receptor-mediated signaling pathway	-	0.00790013	-	6.79671e-06
GO:0002443~leukocyte mediated immunity	-	0.00970145	-	0.0127994
GO:0016447~somatic recombination of immunoglobulin gene segments	-	0.0102162	-	0.0468453
GO:0002429~immune response-activating cell surface receptor signaling pathway	-	0.015349	-	6.98247e-06
GO:0016445~somatic diversification of immunoglobulins	-	0.015515	-	-
GO:0045058~T cell selection	-	0.0191508	-	0.0154352
GO:0030888~regulation of B cell proliferation	-	0.0215191	-	0.0044313
GO:0002253~activation of immune response	-	0.0241345	-	0.0136785
GO:0045619~regulation of lymphocyte differentiation	-	0.0249414	-	1.2863e-05
GO:0002757~immune response-activating signal transduction	-	0.0347839	-	4.83363e-06
GO:0045580~regulation of T cell differentiation	-	0.0347839	-	7.35499e-05
GO:0045061~thymic T cell selection	-	0.0364902	-	0.0402738
GO:0030218~erythrocyte differentiation	-	-	0.0191012	-
GO:0034101~erythrocyte homeostasis	-	-	0.0256252	-
GO:0050864~regulation of B cell activation	-	-	-	3.12642e-06
GO:0002260~lymphocyte homeostasis	-	-	-	1.51469e-05
GO:0045621~positive regulation of lymphocyte differentiation	-	-	-	4.67102e-05
GO:0050671~positive regulation of lymphocyte proliferation	-	-	-	5.36139e-05
GO:0032946~positive regulation of mononuclear cell proliferation	-	-	-	5.36139e-05
GO:0050871~positive regulation of B cell activation	-	-	-	6.05563e-05
GO:0045582~positive regulation of T cell differentiation	-	-	-	6.10961e-05
GO:0070665~positive regulation of leukocyte proliferation	-	-	-	0.000130304
GO:0070663~regulation of leukocyte proliferation	-	-	-	0.000158682
GO:0002703~regulation of leukocyte mediated immunity	-	-	-	0.000475526
GO:0046631~alpha-beta T cell activation	-	-	-	0.000552916
GO:0002706~regulation of lymphocyte mediated immunity	-	-	-	0.000686462
GO:0001776~leukocyte homeostasis	-	-	-	0.000712676
GO:0002263~cell activation during immune response	-	-	-	0.000724766
GO:0002366~leukocyte activation during immune response	-	-	-	0.000724766
GO:0046632~alpha-beta T cell differentiation	-	-	-	0.000948742
GO:0033077~T cell differentiation in the thymus	-	-	-	0.00125854
GO:0042102~positive regulation of T cell proliferation	-	-	-	0.00142111
GO:0002822~regulation of adaptive immune response based on somatic recombination of immune receptors built from immunoglobulin superfamily domains	-	-	-	0.00192356
GO:0002819~regulation of adaptive immune response	-	-	-	0.00192356
GO:0002697~regulation of immune effector process	-	-	-	0.00221228
GO:0046634~regulation of alpha-beta T cell activation	-	-	-	0.00313593
GO:0042129~regulation of T cell proliferation	-	-	-	0.00486216
GO:0043368~positive T cell selection	-	-	-	0.00580056
GO:0030890~positive regulation of B cell proliferation	-	-	-	0.00646389
GO:0030183~B cell differentiation	-	-	-	0.0106497
GO:0002699~positive regulation of immune effector process	-	-	-	0.0106497
GO:0050854~regulation of antigen receptor-mediated signaling pathway	-	-	-	0.012072
GO:0043029~T cell homeostasis	-	-	-	0.0128818
GO:0046635~positive regulation of alpha-beta T cell activation	-	-	-	0.0128379
GO:0030099~myeloid cell differentiation	-	-	-	0.0132184
GO:0002683~negative regulation of immune system process	-	-	-	0.0138904
GO:0001910~regulation of leukocyte mediated cytotoxicity	-	-	-	0.0202318
GO:0002285~lymphocyte activation during immune response	-	-	-	0.0211954
GO:0046638~positive regulation of alpha-beta T cell differentiation	-	-	-	0.0211954
GO:0045191~regulation of isotype switching	-	-	-	0.0228195
GO:0050853~B cell receptor signaling pathway	-	-	-	0.0228195
GO:0050852~T cell receptor signaling pathway	-	-	-	0.0246018
GO:0046637~regulation of alpha-beta T cell differentiation	-	-	-	0.0246018
GO:0002637~regulation of immunoglobulin production	-	-	-	0.0267619
GO:0001912~positive regulation of leukocyte mediated cytotoxicity	-	-	-	0.0375229
GO:0050777~negative regulation of immune response	-	-	-	0.0390711
GO:0002274~myeloid leukocyte activation	-	-	-	0.039063
GO:0045059~positive thymic T cell selection	-	-	-	0.0487485
GO:0032944~regulation of mononuclear cell proliferation	-	0.0447553	-	7.91173e-05
GO:0050864~regulation of B cell activation	-	-	-	3.12642e-06
GO:0050865~regulation of cell activation	-	4.78246e-05	-	2.6568e-08
GO:0016265~death	0.037663	-	-	4.3293e-07
GO:0006915~apoptosis	-	-	-	1.8241e-08
GO:0012501~programmed cell death	-	-	-	3.39856e-08
GO:0008219~cell death	-	-	-	2.29328e-07
GO:0042981~regulation of apoptosis	-	-	-	3.43255e-06
GO:0043067~regulation of programmed cell death	-	-	-	8.04389e-06
GO:0010941~regulation of cell death	-	-	-	1.19006e-05
GO:0043065~positive regulation of apoptosis	-	-	-	0.000316701
GO:0043068~positive regulation of programmed cell death	-	-	-	0.000439975
GO:0010942~positive regulation of cell death	-	-	-	0.000592533
GO:0006917~induction of apoptosis	-	-	-	0.0342296
GO:0012502~induction of programmed cell death	-	-	-	0.0342296
GO:0031343~positive regulation of cell killing	-	-	-	0.0375229
GO:0031341~regulation of cell killing	-	-	-	0.0202318
GO:0007049~cell cycle	-	3.89998e-05	-	2.40287e-07
GO:0022402~cell cycle process	-	0.011496	-	0.0137286
GO:0000278~mitotic cell cycle	-	0.013549	-	0.00155703
GO:0022403~cell cycle phase	-	0.0363905	-	0.00197024
GO:0051726~regulation of cell cycle	-	0.038291	-	0.0404492
GO:0007346~regulation of mitotic cell cycle	-	0.045648	-	-
GO:0007051~spindle organization	-	-	-	0.00243936
GO:0051329~interphase of mitotic cell cycle	-	-	-	0.00382387
GO:0051325~interphase	-	-	-	0.00725218
GO:0006281~DNA repair	-	6.48188e-08	-	1.18463e-07
GO:0006974~response to DNA damage stimulus	-	3.57546e-07	-	7.18816e-08
GO:0033554~cellular response to stress	-	3.18619e-05	-	5.65766e-06
GO:0048584~positive regulation of response to stimulus	-	0.0105786	-	5.88232e-05
GO:0006302~double-strand break repair	-	-	-	0.0268132
GO:0006399~tRNA metabolic process	-	-	-	1.37567e-06
GO:0008033~tRNA processing	-	-	-	0.000475526
GO:0006418~tRNA aminoacylation for protein translation	-	-	-	0.0260407
GO:0043039~tRNA aminoacylation	-	-	-	0.0260407
GO:0008380~RNA splicing	-	0.00967997	-	3.20743e-13
GO:0016071~mRNA metabolic process	-	0.0144636	-	9.62563e-14
GO:0006397~mRNA processing	-	0.027975	-	3.43725e-13
GO:0006396~RNA processing	-	-	-	3.27262e-18
GO:0006403~RNA localization	-	-	-	1.51528e-06
GO:0051236~establishment of RNA localization	-	-	-	3.34779e-06
GO:0050658~RNA transport	-	-	-	3.34779e-06
GO:0051028~mRNA transport	-	-	-	2.24446e-05
GO:0034660~ncRNA metabolic process	-	-	-	2.23192e-05
GO:0034470~ncRNA processing	-	-	-	0.000439947
GO:0006402~mRNA catabolic process	-	-	-	0.0201467
GO:0006401~RNA catabolic process	-	-	-	0.0427056
GO:0006259~DNA metabolic process	-	2.05835e-13	-	3.10756e-11
GO:0006260~DNA replication	-	9.59268e-06	-	2.17165e-06
GO:0006412~translation	-	0.000192961	-	4.54546e-11
GO:0006350~transcription	-	0.000308255	-	2.63813e-09
GO:0045449~regulation of transcription	-	0.000499367	-	5.22401e-05
GO:0006310~DNA recombination	-	0.00270304	-	4.14706e-05
GO:0016444~somatic cell DNA recombination	-	0.00342177	-	-
GO:0010551~regulation of specific transcription from RNA polymerase II promoter	-	0.0118831	-	-
GO:0010553~negative regulation of specific transcription from RNA polymerase II promoter	-	0.0191508	-	-
GO:0032582~negative regulation of gene-specific transcription	-	0.0280613	-	-
GO:0000122~negative regulation of transcription from RNA polymerase II promoter	-	0.0365892	-	-
GO:0010629~negative regulation of gene expression	-	0.0366323	-	0.0287052
GO:0051052~regulation of DNA metabolic process	-	-	-	0.00365296
GO:0000018~regulation of DNA recombination	-	-	-	0.00467794
GO:0000956~nuclear-transcribed mRNA catabolic process	-	-	-	0.0204309
GO:0032583~regulation of gene-specific transcription	-	-	-	0.035942
GO:0016458~gene silencing	-	-	-	0.0358363
GO:0042035~regulation of cytokine biosynthetic process	-	0.0415403	-	0.0385192
GO:0045934~negative regulation of nucleobase, nucleoside, nucleotide and nucleic acid metabolic process	-	0.0452048	-	-
GO:0010558~negative regulation of macromolecule biosynthetic process	-	0.044823	-	-
GO:0051172~negative regulation of nitrogen compound metabolic process	-	0.0488407	-	-
GO:0043632~modification-dependent macromolecule catabolic process	-	-	5.99068e-05	0.00991668
GO:0019941~modification-dependent protein catabolic process	-	-	5.99068e-05	0.00991668
GO:0051603~proteolysis involved in cellular protein catabolic process	-	-	3.14598e-05	0.00297629
GO:0044257~cellular protein catabolic process	-	-	2.4026e-05	0.00272787
GO:0030163~protein catabolic process	-	-	4.24668e-05	0.00127114
GO:0044265~cellular macromolecule catabolic process	-	-	0.000103658	1.1658e-05
GO:0009057~macromolecule catabolic process	-	-	0.000465231	1.53562e-05
GO:0033013~tetrapyrrole metabolic process	-	-	0.00573163	-
GO:0006778~porphyrin metabolic process	-	-	0.00573163	-
GO:0006508~proteolysis	-	-	0.00815466	-
GO:0051186~cofactor metabolic process	-	-	0.0180497	0.00795709
GO:0051188~cofactor biosynthetic process	-	-	0.037269	-
GO:0006091~generation of precursor metabolites and energy	-	-	-	4.0298e-07
GO:0022900~electron transport chain	-	-	-	2.65504e-06
GO:0015931~nucleobase, nucleoside, nucleotide and nucleic acid transport	-	-	-	2.89977e-06
GO:0006732~coenzyme metabolic process	-	-	-	6.83522e-05
GO:0006457~protein folding	-	-	-	7.44663e-05
GO:0006084~acetyl-CoA metabolic process	-	-	-	0.000157139
GO:0051789~response to protein stimulus	-	-	-	0.00029394
GO:0001817~regulation of cytokine production	-	-	-	0.00125286
GO:0051187~cofactor catabolic process	-	-	-	0.00125854
GO:0009109~coenzyme catabolic process	-	-	-	0.0039469
GO:0046356~acetyl-CoA catabolic process	-	-	-	0.00467794
GO:0008654~phospholipid biosynthetic process	-	-	-	0.0148233
GO:0009108~coenzyme biosynthetic process	-	-	-	0.0186381
GO:0006796~phosphate metabolic process	-	-	-	0.0202661
GO:0006793~phosphorus metabolic process	-	-	-	0.0202661
GO:0042108~positive regulation of cytokine biosynthetic process	-	-	-	0.0201467
GO:0043038~amino acid activation	-	-	-	0.0260407
GO:0005996~monosaccharide metabolic process	-	-	-	0.0260249
GO:0019318~hexose metabolic process	-	-	-	0.0428555
GO:0008610~lipid biosynthetic process	-	-	-	0.0453377
GO:0008104~protein localization	-	-	-	3.37257e-11
GO:0045184~establishment of protein localization	-	-	-	1.10245e-10
GO:0015031~protein transport	-	-	-	1.5614e-10
GO:0050657~nucleic acid transport	-	-	-	3.34779e-06
GO:0016192~vesicle-mediated transport	-	-	-	0.00272052
GO:0046907~intracellular transport	-	-	-	0.00273934
GO:0051085~chaperone mediated protein folding requiring cofactor	-	-	-	0.005026
GO:0022613~ribonucleoprotein complex biogenesis	-	-	-	0.00582258
GO:0006913~nucleocytoplasmic transport	-	-	-	0.00643166
GO:0051169~nuclear transport	-	-	-	0.0100042
GO:0016567~protein ubiquitination	-	-	-	0.0137365
GO:0051168~nuclear export	-	-	-	0.0193213
GO:0022411~cellular component disassembly	-	-	-	0.0205009
GO:0051084~'de novo' posttranslational protein folding	-	-	-	0.0228195
GO:0006458~'de novo' protein folding	-	-	-	0.0228195
GO:0045185~maintenance of protein location	-	-	-	0.0280301
GO:0006986~response to unfolded protein	-	-	-	0.0384055
GO:0051640~organelle localization	-	-	-	0.0384055
GO:0017038~protein import	-	-	-	0.0450688
GO:0070727~cellular macromolecule localization	-	-	-	0.0464452
GO:0032446~protein modification by small protein conjugation	-	-	-	0.0489483
GO:0007005~mitochondrion organization	-	-	-	0.0293588
GO:0055114~oxidation reduction	0.00275932	-	-	0.0338073
GO:0033043~regulation of organelle organization	-	0.0291526	-	0.0428055
GO:0006099~tricarboxylic acid cycle	-	-	-	0.00272739
GO:0045333~cellular respiration	-	-	-	0.012261
GO:0009060~aerobic respiration	-	-	-	0.0193213
GO:0015980~energy derivation by oxidation of organic compounds	-	-	-	0.0351597
GO:0019725~cellular homeostasis	0.0303869	-	-	-
GO:0051276~chromosome organization	-	9.27017e-09	-	0.000197751
GO:0006325~chromatin organization	-	3.14009e-07	-	0.00397775
GO:0016568~chromatin modification	-	2.60091e-06	-	0.00140944
GO:0016570~histone modification	-	0.000218337	-	0.0224676
GO:0016569~covalent chromatin modification	-	0.000335462	-	0.0132184
GO:0007242~intracellular signaling cascade	-	-	-	0.000738599
GO:0007264~small GTPase mediated signal transduction	-	-	-	0.00142662
GO:0051056~regulation of small GTPase mediated signal transduction	-	-	-	0.0153517

## Sheet: X-ray
X-rays: Ordered Pathways
Term	X1d1_UP	X1d1_DOWN	X1d7_UP	X1d7_DOWN	X4d1_UP	X4d1_DOWN	X4d7_UP	X4d7_DOWN
GO:0002684~positive regulation of immune system process	-	3.0803e-05				2.89599e-07		0.00429393
GO:0045321~leukocyte activation	-	3.79353e-05				2.89492e-09		0.00606954
GO:0002252~immune effector process	-	3.58033e-05				0.00179466		0.0306231
GO:0002694~regulation of leukocyte activation	-	4.18739e-05				1.36236e-07		0.0101946
GO:0050865~regulation of cell activation	-	3.93621e-05				1.86066e-07		0.0104942
GO:0002520~immune system development	-	4.01093e-05				1.95393e-09
GO:0050778~positive regulation of immune response	-	3.7915e-05				0.00212214
GO:0045619~regulation of lymphocyte differentiation	-	4.18539e-05				6.43019e-06
GO:0002449~lymphocyte mediated immunity	-	3.9427e-05						0.031865
GO:0001775~cell activation	-	4.06557e-05				1.92834e-09		0.000523147
GO:0042113~B cell activation	-	4.13867e-05				3.37079e-05		0.00044552
GO:0051249~regulation of lymphocyte activation	-	4.31126e-05				9.17014e-08		0.00677215
GO:0030097~hemopoiesis	-	4.1589e-05				2.58726e-08
GO:0048534~hemopoietic or lymphoid organ development	-	3.97712e-05				6.47879e-09
GO:0016064~immunoglobulin mediated immune response	-	4.63758e-05						0.0455659
GO:0019724~B cell mediated immunity	-	5.71595e-05						0.0494078
GO:0002250~adaptive immune response	-	5.41679e-05						0.0398366
GO:0002460~adaptive immune response based on somatic recombination of immune receptors built from immunoglobulin superfamily domains	-	5.41679e-05						0.0398366
GO:0050863~regulation of T cell activation	-	6.92296e-05				1.0107e-06
GO:0002443~leukocyte mediated immunity	-	8.34091e-05				3.82256e-09		0.0155802
GO:0046649~lymphocyte activation	-	0.00011601
GO:0002253~activation of immune response	-	0.000430979
GO:0006955~immune response	-	0.000748364				0.00075344		7.99575e-05
GO:0051251~positive regulation of lymphocyte activation	-	0.000735206				3.555e-06
GO:0050851~antigen receptor-mediated signaling pathway	-	0.000805067				0.0263429
GO:0002696~positive regulation of leukocyte activation	-	0.000949095				9.03957e-06
GO:0002429~immune response-activating cell surface receptor signaling pathway	-	0.00136465
GO:0050853~B cell receptor signaling pathway	-	0.00176872
GO:0002768~immune response-regulating cell surface receptor signaling pathway	-	0.00195436				0.00980125
GO:0050870~positive regulation of T cell activation	-	0.00239583				2.21114e-06
GO:0009057~macromolecule catabolic process	-	0.00278636	7.91097e-06
GO:0045577~regulation of B cell differentiation	-	0.00283761
GO:0002495~antigen processing and presentation of peptide antigen via MHC class II	-	0.00283761				2.88289e-05		0.0144833
GO:0019886~antigen processing and presentation of exogenous peptide antigen via MHC class II	-	0.00283761				2.88289e-05		0.0144833
GO:0045580~regulation of T cell differentiation	-	0.0029243				5.7834e-05
GO:0002757~immune response-activating signal transduction	-	0.0029243				0.017676
GO:0002764~immune response-regulating signal transduction	-	0.0044983				0.00310829
GO:0002504~antigen processing and presentation of peptide or polysaccharide antigen via MHC class II	-	0.00542997				1.32852e-06		0.00040714
GO:0050864~regulation of B cell activation	-	0.00588958				0.000342825		0.0297824
GO:0050670~regulation of lymphocyte proliferation	-	0.00690362				0.00251133		0.0362898
GO:0032944~regulation of mononuclear cell proliferation	-	0.00690362				0.00251133		0.0362898
GO:0070663~regulation of leukocyte proliferation	-	0.00787647				0.00323454		0.0379189
GO:0002521~leukocyte differentiation	-	0.0103138				2.01125e-07
GO:0002478~antigen processing and presentation of exogenous peptide antigen	-	0.0106051				0.000123723		0.0391285
GO:0030098~lymphocyte differentiation	-	0.010578				2.02184e-07
GO:0030183~B cell differentiation	-	0.0170895				0.0384668
GO:0030099~myeloid cell differentiation	-	0.0175357				0.0170325
GO:0030218~erythrocyte differentiation	-	0.0200571
GO:0019884~antigen processing and presentation of exogenous antigen	-	0.0198005				0.000879842
GO:0032946~positive regulation of mononuclear cell proliferation	-	0.0233433				0.0236346
GO:0050671~positive regulation of lymphocyte proliferation	-	0.0233433				0.0236346
GO:0070665~positive regulation of leukocyte proliferation	-	0.0265304				0.0300526
GO:0030888~regulation of B cell proliferation	-	0.0303389				0.00286337		0.00373914
GO:0048821~erythrocyte development	-	0.0365441
GO:0048002~antigen processing and presentation of peptide antigen	-	0.0410676				0.00607815
GO:0002455~humoral immune response mediated by circulating immunoglobulin	-	0.0410676
GO:0042129~regulation of T cell proliferation	-	0.0436014				0.0273731
GO:0042110~T cell activation	-	0.0436002				1.37349e-05
GO:0030217~T cell differentiation	-					9.36864e-05
GO:0045582~positive regulation of T cell differentiation	-					0.000525729
GO:0045621~positive regulation of lymphocyte differentiation	-					0.00093203
GO:0002377~immunoglobulin production	-					0.00828692
GO:0002440~production of molecular mediator of immune response	-					0.0131159
GO:0030890~positive regulation of B cell proliferation	-					0.0217452		0.0362719
GO:0045646~regulation of erythrocyte differentiation	-					0.0297498
GO:0050871~positive regulation of B cell activation	-					0.0300141
GO:0019882~antigen processing and presentation	-					0.0379117		0.0449548
GO:0034101~erythrocyte homeostasis	-	0.0251094
GO:0006954~inflammatory response	-						0.0138054
GO:0006952~defense response	-						0.0327037
GO:0002526~acute inflammatory response	-				0.00847924
GO:0006956~complement activation	-				0.0169395
GO:0002541~activation of plasma proteins involved in acute inflammatory response	-				0.0169395
GO:0016265~death	0.00246829
GO:0008219~cell death	0.0100668
GO:0006915~apoptosis	0.0210654
GO:0012501~programmed cell death	0.019887
GO:0042981~regulation of apoptosis	-	0.000788677
GO:0043067~regulation of programmed cell death	-	0.000902304
GO:0010941~regulation of cell death	-	0.00092383
GO:0043065~positive regulation of apoptosis	-	0.0132166
GO:0043068~positive regulation of programmed cell death	-	0.0138921
GO:0010942~positive regulation of cell death	-	0.0146503
GO:0012502~induction of programmed cell death	-	0.0263125
GO:0006917~induction of apoptosis	-	0.0263125
GO:0007049~cell cycle	-					5.17475e-08	1.16957e-08
GO:0022402~cell cycle process	-					0.000946012	7.43183e-06
GO:0022403~cell cycle phase	-					0.00509434	4.06795e-07
GO:0000278~mitotic cell cycle	-					0.0078822	7.03287e-07
GO:0007067~mitosis	-					0.0105579	3.87389e-07
GO:0000280~nuclear division	-					0.0105579	3.87389e-07
GO:0000279~M phase	-					0.0134035	1.03631e-07
GO:0000087~M phase of mitotic cell cycle	-					0.0136363	4.44596e-07
GO:0051726~regulation of cell cycle	-					0.0138123	0.0314974
GO:0007346~regulation of mitotic cell cycle	-					0.0170325
GO:0051301~cell division	-						1.99329e-07
GO:0006281~DNA repair	-					6.07584e-06
GO:0006974~response to DNA damage stimulus	-					2.07637e-05
GO:0033554~cellular response to stress	-					0.000258398
GO:0000075~cell cycle checkpoint	-					0.0300526
GO:0006979~response to oxidative stress	-				0.048196
GO:0048584~positive regulation of response to stimulus	-	0.000419656				0.0148405
GO:0006260~DNA replication	-					0.000259644
GO:0006261~DNA-dependent DNA replication	-					0.0181109
GO:0006310~DNA recombination	-					0.0270961
GO:0040029~regulation of gene expression, epigenetic	-					0.0382044
GO:0042127~regulation of cell proliferation	-					0.0396466		0.00971533
GO:0016481~negative regulation of transcription	-					0.041731
GO:0045449~regulation of transcription	-					1.37107e-06
GO:0006350~transcription	-					1.80162e-06
GO:0010629~negative regulation of gene expression	-					0.0136466
GO:0010553~negative regulation of specific transcription from RNA polymerase II promoter	-					0.0171274
GO:0006310~DNA recombination	-					0.0270961
GO:0010551~regulation of specific transcription from RNA polymerase II promoter	-					0.0271512
GO:0032582~negative regulation of gene-specific transcription	-					0.027203
GO:0006396~RNA processing	-					4.39819e-10
GO:0006397~mRNA processing	-					5.6732e-10
GO:0016071~mRNA metabolic process	-					4.05702e-10
GO:0006259~DNA metabolic process	-					3.79724e-10
GO:0008380~RNA splicing	-					7.94657e-10
GO:0006412~translation	-					7.38539e-10
GO:0016568~chromatin modification	-					4.26836e-06
GO:0016569~covalent chromatin modification	-					0.0025621
GO:0016570~histone modification	-					0.00434956
GO:0006325~chromatin organization	-					1.27029e-07
GO:0051276~chromosome organization	-					8.68937e-09
GO:0006631~fatty acid metabolic process	-				8.90133e-09
GO:0008610~lipid biosynthetic process	-				5.35891e-08
GO:0016125~sterol metabolic process	-				7.52802e-08
GO:0016054~organic acid catabolic process	-				1.98675e-07
GO:0046395~carboxylic acid catabolic process	-				1.98675e-07
GO:0016126~sterol biosynthetic process	-				2.1967e-06
GO:0008202~steroid metabolic process	-				4.20441e-07
GO:0008203~cholesterol metabolic process	-				7.14491e-06
GO:0006694~steroid biosynthetic process	-				8.57463e-06
GO:0006695~cholesterol biosynthetic process	-				5.84078e-05
GO:0016042~lipid catabolic process	-				8.54307e-05
GO:0006869~lipid transport	-				0.000418281
GO:0010876~lipid localization	-				0.00119949
GO:0009062~fatty acid catabolic process	-				0.00335043
GO:0019395~fatty acid oxidation	-				0.00452092
GO:0034440~lipid oxidation	-				0.00452092
GO:0006635~fatty acid beta-oxidation	-				0.0163752
GO:0009108~coenzyme biosynthetic process	-				1.79099e-06
GO:0006732~coenzyme metabolic process	-				2.29344e-16
GO:0006766~vitamin metabolic process	-				1.40049e-06
GO:0051186~cofactor metabolic process	-				9.88098e-14		0.0259887
GO:0009110~vitamin biosynthetic process	-				7.82879e-05
GO:0042364~water-soluble vitamin biosynthetic process	-				0.00250062
GO:0006767~water-soluble vitamin metabolic process	-				0.000429938
GO:0051188~cofactor biosynthetic process	-				2.45192e-05		0.0437944
GO:0006775~fat-soluble vitamin metabolic process	-				0.0484038
GO:0006091~generation of precursor metabolites and energy	-				1.45847e-06
GO:0019748~secondary metabolic process	-				5.95292e-06
GO:0006575~cellular amino acid derivative metabolic process	-				2.46941e-05		0.00261849
GO:0006733~oxidoreduction coenzyme metabolic process	-				3.71553e-05
GO:0006790~sulfur metabolic process	-				3.5714e-05
GO:0019362~pyridine nucleotide metabolic process	-				5.61956e-05
GO:0006749~glutathione metabolic process	-				8.69297e-05		0.00202425
GO:0044271~nitrogen compound biosynthetic process	-				0.000588585		0.00100308
GO:0016053~organic acid biosynthetic process	-				0.000649848
GO:0046394~carboxylic acid biosynthetic process	-				0.000649848
GO:0046496~nicotinamide nucleotide metabolic process	-				0.00071303
GO:0006769~nicotinamide metabolic process	-				0.00071303
GO:0009820~alkaloid metabolic process	-				0.00071303
GO:0006518~peptide metabolic process	-				0.00120865		0.00186612
GO:0043603~cellular amide metabolic process	-				0.00149483
GO:0009063~cellular amino acid catabolic process	-				0.00169393
GO:0006720~isoprenoid metabolic process	-				0.00267592
GO:0009310~amine catabolic process	-				0.00284551
GO:0005996~monosaccharide metabolic process	-				0.00420169
GO:0000041~transition metal ion transport	-				0.0205646
GO:0006081~cellular aldehyde metabolic process	-				0.0224306
GO:0006084~acetyl-CoA metabolic process	-				0.0261307
GO:0019318~hexose metabolic process	-				0.0461867
GO:0019941~modification-dependent protein catabolic process	-	0.000284455	5.7009e-07			0.0460715
GO:0043632~modification-dependent macromolecule catabolic process	-	0.000284455	5.7009e-07			0.0460715
GO:0051603~proteolysis involved in cellular protein catabolic process	-	0.000562972	6.97813e-07
GO:0006508~proteolysis	-	0.000550462	0.000908534
GO:0044257~cellular protein catabolic process	-	0.000568863	5.14063e-07
GO:0030163~protein catabolic process	-	0.000831622	7.14466e-07
GO:0044265~cellular macromolecule catabolic process	-	0.00103048	2.80497e-06			0.029759
GO:0010605~negative regulation of macromolecule metabolic process	-					0.00810884
GO:0010558~negative regulation of macromolecule biosynthetic process	-					0.0127894
GO:0045934~negative regulation of nucleobase, nucleoside, nucleotide and nucleic acid metabolic process	-					0.0130106
GO:0032663~regulation of interleukin-2 production	-					0.0134705
GO:0051172~negative regulation of nitrogen compound metabolic process	-					0.0146426
GO:0031327~negative regulation of cellular biosynthetic process	-					0.0195579
GO:0009890~negative regulation of biosynthetic process	-					0.0236187
GO:0042592~homeostatic process	-						0.000947267
GO:0006730~one-carbon metabolic process	-					0.0481547
GO:0010035~response to inorganic substance	-				0.0108259		0.00171986
GO:0055072~iron ion homeostasis	-						0.0265671
GO:0042254~ribosome biogenesis	-					0.0313939
GO:0048285~organelle fission	-					0.0163424	5.66651e-07
GO:0051169~nuclear transport	-					0.020652
GO:0051651~maintenance of location in cell	-						0.0187007
GO:0006913~nucleocytoplasmic transport	-					0.0170325
GO:0007031~peroxisome organization	-				2.58393e-05
GO:0006625~protein targeting to peroxisome	-				0.00460176
GO:0043574~peroxisomal transport	-				0.00460176
GO:0007005~mitochondrion organization	-				0.00224885
GO:0045454~cell redox homeostasis	-				0.0221435
GO:0019725~cellular homeostasis	-				0.0255641		0.00930324
GO:0055114~oxidation reduction	-		0.0306191		2.735e-35
GO:0022900~electron transport chain	-				1.55983e-05
GO:0050867~positive regulation of cell activation	-	0.00105088				1.31388e-05
GO:0009611~response to wounding	-						0.00541581
GO:0030595~leukocyte chemotaxis	-						0.0272938
GO:0060326~cell chemotaxis	-						0.0272938
